# Supplementary material for: Crystal structure of N-(quinolin-6-yl)hydroxyl­amine
Source: Acta Crystallogr Sect E Struct Rep Online. 2014 Oct 11;70(Pt 11):322–4. doi: 10.1107/S160053681402193X (PMC4257318; doi:10.1107/S160053681402193X)
Supplement: Supplementary file 1 [file e-70-00322-sup1.cif]

##############################################################################
#                                                                            #
# This CIF contains the data in a paper accepted for publication in          #
# Acta Crystallographica Section E. It conforms to the requirements of       #
# Notes for Authors for Acta Crystallographica Section E, and has been       #
# peer reviewed under the auspices of the IUCr Commission on Journals.       #
#                                                                            #
# Full details of the Crystallographic Information File format               #
# are given in the paper "The Crystallographic Information File (CIF):       #
# a New Standard Archive File for Crystallography" by S. R. Hall, F. H.      #
# Allen and I. D. Brown [Acta Cryst. (1991), A47, 655-685].                  #
#                                                                            #
# The current version of the core CIF dictionary is obtainable from          #
# ftp://ftp.iucr.org/pub/cif_core.dic.                                       #
#                                                                            #
# Software is freely available for graphical display of the structure(s)     #
# in this CIF. For information consult the CIF software page                 #
# http://www.iucr.org/resources/cif/software.                                #
#                                                                            #
# This file may be used for bona fide research purposes within the           #
# scientific community so long as proper attribution is given to the journal # 
# article from which it was obtained.                                        #
#                                                                            #
##############################################################################
data_I
_database_code_depnum_ccdc_archive 'CCDC 861650'
_audit_creation_method     SHELXL-97
_journal_date_recd_electronic     2014-09-26
_journal_date_accepted     2014-10-05
_journal_name_full     'Acta Crystallographica, Section E'
_journal_year     2014
_journal_volume     70
_journal_issue     11
_journal_page_first     322
_journal_page_last     324
_journal_paper_category     GO
_journal_paper_doi     10.1107/S160053681402193X
_journal_coeditor_code     SU2793
_publ_contact_author_name     'Kent Gates'
_publ_contact_author_address
;
125 Chemistry Bldg
University of Missouri Columbia,
MO 65211
USA
;
_publ_contact_author_email     'gatesk@missouri.edu'
_publ_contact_author_fax     ?
_publ_contact_author_phone     '(573) 882-6763'
_publ_section_title
;
Crystal structure of <i>N</i>-(quinolin-6-yl)hydroxylamine
;
_publ_section_title_footnote     .
loop_
    _publ_author_name
    _publ_author_footnote
    _publ_author_address
    'Rajapakse, Anuruddha' .
;
125 Chemistry Bldg
University of Missouri Columbia,
MO 65211
USA
;
    'Hillebrand, Roman' .
;
125 Chemistry Bldg
University of Missouri Columbia,
MO 65211
USA
;
    'Lewis, Sarah M.' .
;
125 Chemistry Bldg
University of Missouri Columbia,
MO 65211
USA
;
    'Parsons, Zachary D.' .
;
125 Chemistry Bldg
University of Missouri Columbia,
MO 65211
USA
;
    'Barnes, Charles L.' .
;
125 Chemistry Bldg
University of Missouri Columbia,
MO 65211
USA
;
    'Gates, Kent S.' .
;
125 Chemistry Bldg
University of Missouri Columbia,
MO 65211
USA
;
_publ_section_synopsis
;
The title compound crystallized with four independent molecules in the
asymmetric unit. They are linked <i>via</i> two N---H...O and one O---H...N
hydrogen bonds forming a tetramer-like unit.
;
_chemical_name_systematic
;
<i>N</i>-(Quinolin-6-yl)hydroxylamine
;
_chemical_name_common     ?
_chemical_formula_moiety     'C9 H8 N2 O'
_chemical_formula_sum     'C9 H8 N2 O'
_chemical_formula_iupac     'C9 H8 N2 O'
_chemical_formula_weight     160.17
_chemical_melting_point     ?
_symmetry_cell_setting     triclinic
_symmetry_space_group_name_H-M     'P -1'
_symmetry_space_group_name_Hall     '-P 1'
loop_
    _symmetry_equiv_pos_as_xyz
    'x, y, z'
    '-x, -y, -z'
_cell_length_a     9.3730(15)
_cell_length_b     9.7117(16)
_cell_length_c     18.937(3)
_cell_angle_alpha     84.855(2)
_cell_angle_beta     83.043(2)
_cell_angle_gamma     67.477(2)
_cell_volume     1578.8(4)
_cell_formula_units_Z     8
_cell_measurement_reflns_used     7244
_cell_measurement_theta_min     2.4
_cell_measurement_theta_max     27.4
_cell_measurement_temperature     173(2)
_exptl_crystal_description     prism
_exptl_crystal_colour     yellow
_exptl_crystal_size_max     0.35
_exptl_crystal_size_mid     0.20
_exptl_crystal_size_min     0.20
_exptl_crystal_density_diffrn     1.348
_exptl_crystal_density_meas     ?
_exptl_crystal_density_method     'not measured'
_exptl_crystal_F_000     672
_exptl_absorpt_coefficient_mu     0.091
_exptl_absorpt_correction_type     multi-scan
_exptl_absorpt_process_details
;
(<i>TWINABS</i>; Bruker, 2008)
;
_exptl_absorpt_correction_T_min     0.89
_exptl_absorpt_correction_T_max     0.98
_exptl_special_details     ?
_diffrn_ambient_temperature     173(2)
_diffrn_radiation_type     MoK\a
_diffrn_radiation_wavelength     0.71073
_diffrn_radiation_monochromator     graphite
_diffrn_measurement_device_type     'Bruker APEXII CCD area-detector'
_diffrn_measurement_method     'omega scans'
_diffrn_detector_area_resol_mean     ?
_diffrn_reflns_number     31957
_diffrn_reflns_av_R_equivalents     0.0283
_diffrn_reflns_av_sigmaI/netI     0.0239
_diffrn_reflns_theta_min     1.08
_diffrn_reflns_theta_max     27.50
_diffrn_reflns_theta_full     27.50
_diffrn_measured_fraction_theta_max     0.980
_diffrn_measured_fraction_theta_full     0.980
_diffrn_reflns_limit_h_min     -12
_diffrn_reflns_limit_h_max     12
_diffrn_reflns_limit_k_min     -12
_diffrn_reflns_limit_k_max     12
_diffrn_reflns_limit_l_min     0
_diffrn_reflns_limit_l_max     24
_diffrn_standards_number     ?
_diffrn_standards_interval_count     ?
_diffrn_standards_interval_time     ?
_diffrn_standards_decay_%     0.0
_refine_special_details
;
Refinement of <i>F</i>^2^ against ALL reflections. The weighted <i>R</i>-factor
<i>wR</i> and goodness of fit <i>S</i> are based on <i>F</i>^2^, conventional
<i>R</i>-factors <i>R</i> are based on <i>F</i>, with <i>F</i> set to zero for
negative <i>F</i>^2^. The threshold expression of <i>F</i>^2^ >
\s(<i>F</i>^2^) is used only for calculating <i>R</i>-factors(gt) <i>etc</i>.
and is not relevant to the choice of reflections for refinement.
<i>R</i>-factors based on <i>F</i>^2^ are statistically about twice as large
as those based on <i>F</i>, and <i>R</i>-factors based on ALL data will be
even larger. The data crystal was a two- domain pseudo-merohedral twin. Data
was processed using TWINABS and the final refinement was carried out with the
HKLF 5 data. The H atoms on the N2 atoms were located and refined with
isotropic thermal parameters. The H atoms on the OH groups appeared in
difference maps, but were placed at calculated positions and allowed to find
maximum overlap with the electron density in a riding model. Residual electron
density near two of the four independent molecules was not amenable to
reasonable modelling as disorder and may indicate contribution of an
additional minor crystalline domain.
;
_reflns_number_total     7120
_reflns_number_gt     5311
_reflns_threshold_expression     I>2sigma(I)
_refine_ls_structure_factor_coef     Fsqd
_refine_ls_matrix_type     full
_refine_ls_R_factor_all     0.0969
_refine_ls_R_factor_gt     0.0742
_refine_ls_wR_factor_gt     0.2008
_refine_ls_wR_factor_ref     0.2238
_refine_ls_goodness_of_fit_ref     1.057
_refine_ls_restrained_S_all     1.057
_refine_ls_number_reflns     7120
_refine_ls_number_parameters     454
_refine_ls_number_restraints     0
_refine_ls_hydrogen_treatment     mixed
_refine_ls_weighting_scheme     calc
_refine_ls_weighting_details
         'calc w=1/[\s^2^(Fo^2^)+(0.1048P)^2^+1.3081P] where P=(Fo^2^+2Fc^2^)/3'
_atom_sites_solution_hydrogens     geom
_atom_sites_solution_primary     direct
_atom_sites_solution_secondary     difmap
_refine_ls_shift/su_max     0.000
_refine_ls_shift/su_mean     0.000
_refine_diff_density_max     0.963
_refine_diff_density_min     -0.696
_refine_ls_extinction_method     none
_refine_ls_extinction_coef     ?
loop_
    _atom_type_symbol
    _atom_type_description
    _atom_type_scat_dispersion_real
    _atom_type_scat_dispersion_imag
    _atom_type_scat_source
    C C 0.0033 0.0016 'International Tables Vol C Tables 4.2.6.8 and 6.1.1.4'
    H H 0.0000 0.0000 'International Tables Vol C Tables 4.2.6.8 and 6.1.1.4'
    N N 0.0061 0.0033 'International Tables Vol C Tables 4.2.6.8 and 6.1.1.4'
    O O 0.0106 0.0060 'International Tables Vol C Tables 4.2.6.8 and 6.1.1.4'
_computing_data_collection
;
APEX2 (Bruker, 2008)
;
_computing_cell_refinement
;
SAINT (Bruker, 2008)
;
_computing_data_reduction
;
SAINT (Bruker, 2008)
;
_computing_structure_solution
;
SHELXS97 (Sheldrick, 2008)
;
_computing_structure_refinement
;
SHELXL97 (Sheldrick, 2008)
;
_computing_molecular_graphics
;
ORTEPIII (Burnett & Johnson, 1996)
;
_computing_publication_material
;
SHELXL97 (Sheldrick, 2008), PLATON (Spek, 2009) and publCIF
(Westrip, 2010)
;
loop_
    _atom_site_type_symbol
    _atom_site_label
    _atom_site_fract_x
    _atom_site_fract_y
    _atom_site_fract_z
    _atom_site_U_iso_or_equiv
    _atom_site_adp_type
    _atom_site_calc_flag
    _atom_site_refinement_flags
    _atom_site_occupancy
    _atom_site_symmetry_multiplicity
    _atom_site_disorder_assembly
    _atom_site_disorder_group
    O O1A 0.5904(3) 0.2741(3) 0.13946(17) 0.0658(7) Uani d . 1 1 . .
    H H1OA 0.5705 0.3626 0.1239 0.079 Uiso calc R 1 1 . .
    N N1A 0.0069(3) 0.1121(3) 0.12381(13) 0.0364(5) Uani d . 1 1 . .
    C C1A -0.0514(3) 0.1592(4) 0.06231(16) 0.0401(7) Uani d . 1 1 . .
    H H1A -0.1319 0.1301 0.0515 0.048 Uiso calc R 1 1 . .
    N N2A 0.4790(3) 0.2709(4) 0.19701(17) 0.0485(7) Uani d . 1 1 . .
    C C2A -0.0015(3) 0.2493(4) 0.01207(16) 0.0450(7) Uani d . 1 1 . .
    H H2A -0.0468 0.2799 -0.0318 0.054 Uiso calc R 1 1 . .
    C C3A 0.1137(3) 0.2929(3) 0.02709(15) 0.0396(6) Uani d . 1 1 . .
    H H3A 0.1489 0.3547 -0.0063 0.047 Uiso calc R 1 1 . .
    C C4A 0.1803(3) 0.2457(3) 0.09231(14) 0.0291(5) Uani d . 1 1 . .
    C C5A 0.3032(3) 0.2823(3) 0.11080(15) 0.0335(6) Uani d . 1 1 . .
    H H5A 0.3441 0.3418 0.0787 0.040 Uiso calc R 1 1 . .
    C C6A 0.3633(3) 0.2317(3) 0.17532(15) 0.0355(6) Uani d . 1 1 . .
    C C7A 0.3028(4) 0.1425(4) 0.22270(16) 0.0446(7) Uani d . 1 1 . .
    H H7A 0.3433 0.1093 0.2675 0.054 Uiso calc R 1 1 . .
    C C8A 0.1871(4) 0.1032(4) 0.20521(16) 0.0414(7) Uani d . 1 1 . .
    H H8A 0.1498 0.0410 0.2373 0.050 Uiso calc R 1 1 . .
    C C9A 0.1224(3) 0.1541(3) 0.13994(14) 0.0303(5) Uani d . 1 1 . .
    O O1B 0.8871(3) 0.9329(3) 0.20442(14) 0.0576(6) Uani d . 1 1 . .
    H H1OB 0.9352 0.9852 0.1843 0.069 Uiso calc R 1 1 . .
    N N1B 0.5281(3) 0.5673(4) 0.1053(2) 0.0600(8) Uani d . 1 1 . .
    C C1B 0.3984(5) 0.6582(5) 0.0806(3) 0.0928(19) Uani d . 1 1 . .
    H H1B 0.3288 0.6161 0.0685 0.111 Uiso calc R 1 1 . .
    N N2B 0.9495(3) 0.7941(3) 0.17819(17) 0.0483(7) Uani d . 1 1 . .
    C C2B 0.3559(5) 0.8113(5) 0.0709(4) 0.112(3) Uani d . 1 1 . .
    H H2B 0.2598 0.8712 0.0530 0.134 Uiso calc R 1 1 . .
    C C3B 0.4536(5) 0.8747(4) 0.0874(3) 0.0774(15) Uani d . 1 1 . .
    H H3B 0.4278 0.9791 0.0795 0.093 Uiso calc R 1 1 . .
    C C4B 0.5933(3) 0.7849(4) 0.11611(18) 0.0463(8) Uani d . 1 1 . .
    C C5B 0.6977(3) 0.8430(4) 0.13731(17) 0.0416(7) Uani d . 1 1 . .
    H H5B 0.6724 0.9478 0.1354 0.050 Uiso calc R 1 1 . .
    C C6B 0.8354(3) 0.7477(4) 0.16065(16) 0.0405(7) Uani d . 1 1 . .
    C C7B 0.8759(4) 0.5891(4) 0.16110(18) 0.0467(7) Uani d . 1 1 . .
    H H7B 0.9753 0.5234 0.1737 0.056 Uiso calc R 1 1 . .
    C C8B 0.7744(4) 0.5321(4) 0.14376(18) 0.0467(7) Uani d . 1 1 . .
    H H8B 0.8010 0.4271 0.1461 0.056 Uiso calc R 1 1 . .
    C C9B 0.6279(3) 0.6292(4) 0.12197(17) 0.0427(7) Uani d . 1 1 . .
    O O1C 0.6927(4) -0.0383(4) 0.39244(18) 0.0834(9) Uani d . 1 1 . .
    H H1C 0.6157 -0.0636 0.3975 0.100 Uiso calc R 1 1 . .
    N N1C 0.8919(3) 0.5060(3) 0.38596(13) 0.0395(6) Uani d . 1 1 . .
    C C1C 0.8513(4) 0.5683(3) 0.44833(17) 0.0429(7) Uani d . 1 1 . .
    H H1OC 0.8899 0.6423 0.4563 0.051 Uiso calc R 1 1 . .
    N N2C 0.6800(4) 0.0668(3) 0.33013(15) 0.0482(7) Uani d . 1 1 . .
    C C2C 0.7559(4) 0.5330(3) 0.50310(16) 0.0425(7) Uani d . 1 1 . .
    H H2C 0.7304 0.5817 0.5468 0.051 Uiso calc R 1 1 . .
    C C3C 0.6997(3) 0.4265(3) 0.49252(15) 0.0369(6) Uani d . 1 1 . .
    H H3C 0.6354 0.3999 0.5294 0.044 Uiso calc R 1 1 . .
    C C4C 0.7365(3) 0.3563(3) 0.42747(14) 0.0308(5) Uani d . 1 1 . .
    C C5C 0.6859(3) 0.2431(3) 0.41290(15) 0.0349(6) Uani d . 1 1 . .
    H H5C 0.6239 0.2104 0.4486 0.042 Uiso calc R 1 1 . .
    C C6C 0.7249(3) 0.1798(3) 0.34798(15) 0.0353(6) Uani d . 1 1 . .
    C C7C 0.8151(4) 0.2316(3) 0.29446(15) 0.0386(6) Uani d . 1 1 . .
    H H7C 0.8372 0.1924 0.2484 0.046 Uiso calc R 1 1 . .
    C C8C 0.8702(4) 0.3363(3) 0.30816(15) 0.0394(6) Uani d . 1 1 . .
    H H8C 0.9345 0.3656 0.2723 0.047 Uiso calc R 1 1 . .
    C C9C 0.8333(3) 0.4017(3) 0.37463(14) 0.0325(6) Uani d . 1 1 . .
    O O1D 0.1032(3) 0.5575(3) 0.28275(14) 0.0602(7) Uani d . 1 1 . .
    H H1OD 0.0452 0.5404 0.3169 0.072 Uiso calc R 1 1 . .
    N N1D 0.4155(3) 0.9499(3) 0.40248(15) 0.0443(6) Uani d . 1 1 . .
    C C1D 0.3083(4) 1.0657(3) 0.43441(18) 0.0481(8) Uani d . 1 1 . .
    H H1D 0.3411 1.1335 0.4545 0.058 Uiso calc R 1 1 . .
    N N2D 0.2499(4) 0.5174(4) 0.30317(17) 0.0524(7) Uani d . 1 1 . .
    C C2D 0.1504(4) 1.0939(4) 0.4402(2) 0.0541(9) Uani d . 1 1 . .
    H H2D 0.0783 1.1795 0.4634 0.065 Uiso calc R 1 1 . .
    C C3D 0.1000(4) 0.9987(4) 0.41264(18) 0.0479(8) Uani d . 1 1 . .
    H H3D -0.0077 1.0171 0.4163 0.058 Uiso calc R 1 1 . .
    C C4D 0.2084(3) 0.8717(3) 0.37835(14) 0.0354(6) Uani d . 1 1 . .
    C C5D 0.1665(4) 0.7640(3) 0.35065(15) 0.0390(6) Uani d . 1 1 . .
    H H5D 0.0602 0.7781 0.3519 0.047 Uiso calc R 1 1 . .
    C C6D 0.2797(4) 0.6380(3) 0.32161(15) 0.0418(7) Uani d . 1 1 . .
    C C7D 0.4385(4) 0.6209(4) 0.31648(18) 0.0468(8) Uani d . 1 1 . .
    H H7D 0.5158 0.5356 0.2952 0.056 Uiso calc R 1 1 . .
    C C8D 0.4805(4) 0.7250(3) 0.34159(17) 0.0443(7) Uani d . 1 1 . .
    H H8D 0.5867 0.7126 0.3373 0.053 Uiso calc R 1 1 . .
    C C9D 0.3671(3) 0.8519(3) 0.37414(15) 0.0363(6) Uani d . 1 1 . .
    H H2NB 1.008(4) 0.742(4) 0.209(2) 0.052(11) Uiso d . 1 1 . .
    H H2NC 0.748(4) 0.008(4) 0.301(2) 0.051(10) Uiso d . 1 1 . .
    H H2NA 0.521(5) 0.215(4) 0.227(2) 0.055(12) Uiso d . 1 1 . .
    H H2ND 0.315(5) 0.465(5) 0.269(2) 0.064(12) Uiso d . 1 1 . .
loop_
    _atom_site_aniso_label
    _atom_site_aniso_U_11
    _atom_site_aniso_U_22
    _atom_site_aniso_U_33
    _atom_site_aniso_U_12
    _atom_site_aniso_U_13
    _atom_site_aniso_U_23
    O1A 0.0467(14) 0.0799(18) 0.080(2) -0.0340(14) 0.0043(13) -0.0167(15)
    N1A 0.0344(12) 0.0440(13) 0.0362(13) -0.0209(10) -0.0002(9) -0.0056(10)
    C1A 0.0325(14) 0.0558(18) 0.0361(15) -0.0196(13) -0.0028(11) -0.0098(13)
    N2A 0.0376(14) 0.0678(19) 0.0485(17) -0.0266(14) -0.0068(12) -0.0104(15)
    C2A 0.0372(15) 0.068(2) 0.0300(14) -0.0185(14) -0.0080(12) -0.0004(13)
    C3A 0.0355(14) 0.0502(17) 0.0299(14) -0.0146(13) -0.0023(11) 0.0058(12)
    C4A 0.0251(12) 0.0322(12) 0.0276(12) -0.0083(10) 0.0010(9) -0.0048(10)
    C5A 0.0308(13) 0.0392(14) 0.0319(14) -0.0161(11) 0.0028(10) -0.0037(11)
    C6A 0.0304(13) 0.0407(15) 0.0367(15) -0.0137(11) -0.0009(11) -0.0098(11)
    C7A 0.0481(17) 0.0598(19) 0.0302(15) -0.0237(15) -0.0111(12) 0.0017(13)
    C8A 0.0456(16) 0.0544(18) 0.0297(14) -0.0262(14) -0.0048(12) 0.0050(12)
    C9A 0.0295(12) 0.0345(13) 0.0272(13) -0.0130(11) 0.0004(10) -0.0031(10)
    O1B 0.0628(15) 0.0658(16) 0.0545(15) -0.0373(13) 0.0085(12) -0.0137(12)
    N1B 0.0422(15) 0.0627(19) 0.080(2) -0.0199(14) -0.0133(15) -0.0185(16)
    C1B 0.046(2) 0.072(3) 0.161(5) -0.003(2) -0.041(3) -0.052(3)
    N2B 0.0488(16) 0.0511(16) 0.0539(17) -0.0289(13) -0.0117(13) 0.0074(13)
    C2B 0.061(3) 0.069(3) 0.195(6) 0.017(2) -0.073(4) -0.065(4)
    C3B 0.051(2) 0.047(2) 0.122(4) 0.0118(17) -0.039(2) -0.039(2)
    C4B 0.0311(14) 0.0577(19) 0.0453(17) -0.0072(13) -0.0029(12) -0.0232(15)
    C5B 0.0350(14) 0.0441(16) 0.0423(16) -0.0103(13) 0.0015(12) -0.0127(13)
    C6B 0.0395(15) 0.0547(17) 0.0325(14) -0.0257(14) -0.0020(11) 0.0058(12)
    C7B 0.0449(17) 0.0488(17) 0.0505(18) -0.0224(14) -0.0153(14) 0.0120(14)
    C8B 0.0500(18) 0.0449(17) 0.0501(19) -0.0228(14) -0.0152(14) 0.0095(14)
    C9B 0.0370(15) 0.0522(17) 0.0403(16) -0.0175(13) -0.0037(12) -0.0062(13)
    O1C 0.100(3) 0.088(2) 0.076(2) -0.053(2) -0.0081(18) 0.0077(17)
    N1C 0.0423(13) 0.0459(14) 0.0384(13) -0.0249(11) -0.0076(10) -0.0002(10)
    C1C 0.0503(17) 0.0427(16) 0.0440(17) -0.0245(14) -0.0129(13) -0.0011(13)
    N2C 0.0646(18) 0.0509(16) 0.0415(15) -0.0389(15) 0.0111(13) -0.0077(12)
    C2C 0.0516(17) 0.0421(16) 0.0336(15) -0.0155(14) -0.0089(13) -0.0044(12)
    C3C 0.0376(14) 0.0388(14) 0.0294(13) -0.0098(12) -0.0031(11) 0.0017(11)
    C4C 0.0288(12) 0.0312(13) 0.0293(13) -0.0080(10) -0.0057(10) 0.0039(10)
    C5C 0.0339(13) 0.0376(14) 0.0335(14) -0.0165(11) 0.0027(11) 0.0025(11)
    C6C 0.0366(14) 0.0394(14) 0.0340(14) -0.0200(12) -0.0011(11) 0.0014(11)
    C7C 0.0469(16) 0.0486(16) 0.0280(13) -0.0273(14) -0.0021(11) 0.0003(12)
    C8C 0.0457(16) 0.0526(17) 0.0284(14) -0.0301(14) 0.0007(11) 0.0020(12)
    C9C 0.0320(13) 0.0377(14) 0.0308(13) -0.0162(11) -0.0075(10) 0.0043(10)
    O1D 0.0689(17) 0.0762(17) 0.0451(14) -0.0371(14) -0.0142(12) 0.0054(12)
    N1D 0.0527(15) 0.0360(13) 0.0465(15) -0.0218(12) 0.0028(12) 0.0010(11)
    C1D 0.063(2) 0.0353(15) 0.0463(18) -0.0186(15) -0.0040(15) -0.0015(13)
    N2D 0.0618(18) 0.0619(18) 0.0456(16) -0.0371(15) 0.0022(14) -0.0095(14)
    C2D 0.059(2) 0.0370(16) 0.051(2) 0.0014(15) -0.0083(16) -0.0096(14)
    C3D 0.0393(16) 0.0454(17) 0.0465(18) 0.0003(13) -0.0104(13) -0.0045(14)
    C4D 0.0417(15) 0.0325(13) 0.0272(13) -0.0090(11) -0.0067(11) 0.0053(10)
    C5D 0.0418(15) 0.0444(16) 0.0304(14) -0.0158(13) -0.0077(11) 0.0048(12)
    C6D 0.0599(19) 0.0409(15) 0.0275(14) -0.0243(14) 0.0018(12) -0.0003(11)
    C7D 0.0499(18) 0.0427(16) 0.0451(17) -0.0187(14) 0.0152(14) -0.0087(13)
    C8D 0.0423(16) 0.0412(16) 0.0470(17) -0.0173(13) 0.0113(13) -0.0039(13)
    C9D 0.0434(15) 0.0312(13) 0.0334(14) -0.0161(12) 0.0028(11) 0.0038(11)
_geom_special_details
;
All e.s.d.'s (except the e.s.d. in the dihedral angle between two l.s. planes)
are estimated using the full covariance matrix. The cell e.s.d.'s are taken
into account individually in the estimation of e.s.d.'s in distances, angles
and torsion angles; correlations between e.s.d.'s in cell parameters are only
used when they are defined by crystal symmetry. An approximate (isotropic)
treatment of cell e.s.d.'s is used for estimating e.s.d.'s involving l.s.
planes.
;
loop_
    _geom_bond_atom_site_label_1
    _geom_bond_atom_site_label_2
    _geom_bond_site_symmetry_2
    _geom_bond_distance
    _geom_bond_publ_flag
    O1A N2A . 1.422(4) ?
    O1A H1OA . 0.8400 ?
    N1A C1A . 1.316(4) ?
    N1A C9A . 1.368(3) ?
    C1A C2A . 1.395(5) ?
    C1A H1A . 0.9500 ?
    N2A C6A . 1.393(4) ?
    N2A H2NA . 0.78(4) ?
    C2A C3A . 1.369(4) ?
    C2A H2A . 0.9500 ?
    C3A C4A . 1.411(4) ?
    C3A H3A . 0.9500 ?
    C4A C9A . 1.417(4) ?
    C4A C5A . 1.417(4) ?
    C5A C6A . 1.378(4) ?
    C5A H5A . 0.9500 ?
    C6A C7A . 1.411(4) ?
    C7A C8A . 1.363(4) ?
    C7A H7A . 0.9500 ?
    C8A C9A . 1.408(4) ?
    C8A H8A . 0.9500 ?
    O1B N2B . 1.361(4) ?
    O1B H1OB . 0.8400 ?
    N1B C1B . 1.311(5) ?
    N1B C9B . 1.368(4) ?
    C1B C2B . 1.385(7) ?
    C1B H1B . 0.9500 ?
    N2B C6B . 1.393(4) ?
    N2B H2NB . 0.85(4) ?
    C2B C3B . 1.361(6) ?
    C2B H2B . 0.9500 ?
    C3B C4B . 1.408(5) ?
    C3B H3B . 0.9500 ?
    C4B C5B . 1.413(4) ?
    C4B C9B . 1.417(5) ?
    C5B C6B . 1.366(4) ?
    C5B H5B . 0.9500 ?
    C6B C7B . 1.438(5) ?
    C7B C8B . 1.353(4) ?
    C7B H7B . 0.9500 ?
    C8B C9B . 1.422(4) ?
    C8B H8B . 0.9500 ?
    O1C N2C . 1.474(4) ?
    O1C H1C . 0.8400 ?
    N1C C1C . 1.323(4) ?
    N1C C9C . 1.366(4) ?
    C1C C2C . 1.393(4) ?
    C1C H1OC . 0.9500 ?
    N2C C6C . 1.397(4) ?
    N2C H2NC . 0.85(4) ?
    C2C C3C . 1.365(4) ?
    C2C H2C . 0.9500 ?
    C3C C4C . 1.403(4) ?
    C3C H3C . 0.9500 ?
    C4C C5C . 1.412(4) ?
    C4C C9C . 1.423(4) ?
    C5C C6C . 1.370(4) ?
    C5C H5C . 0.9500 ?
    C6C C7C . 1.421(4) ?
    C7C C8C . 1.360(4) ?
    C7C H7C . 0.9500 ?
    C8C C9C . 1.406(4) ?
    C8C H8C . 0.9500 ?
    O1D N2D . 1.372(4) ?
    O1D H1OD . 0.8400 ?
    N1D C1D . 1.322(4) ?
    N1D C9D . 1.371(4) ?
    C1D C2D . 1.391(5) ?
    C1D H1D . 0.9500 ?
    N2D C6D . 1.385(4) ?
    N2D H2ND . 0.88(4) ?
    C2D C3D . 1.353(5) ?
    C2D H2D . 0.9500 ?
    C3D C4D . 1.414(4) ?
    C3D H3D . 0.9500 ?
    C4D C5D . 1.410(4) ?
    C4D C9D . 1.418(4) ?
    C5D C6D . 1.382(4) ?
    C5D H5D . 0.9500 ?
    C6D C7D . 1.426(5) ?
    C7D C8D . 1.356(5) ?
    C7D H7D . 0.9500 ?
    C8D C9D . 1.415(4) ?
    C8D H8D . 0.9500 ?
loop_
    _geom_angle_atom_site_label_1
    _geom_angle_atom_site_label_2
    _geom_angle_atom_site_label_3
    _geom_angle_site_symmetry_1
    _geom_angle_site_symmetry_3
    _geom_angle
    _geom_angle_publ_flag
    N2A O1A H1OA . . 109.5 ?
    C1A N1A C9A . . 118.5(2) ?
    N1A C1A C2A . . 123.7(3) ?
    N1A C1A H1A . . 118.2 ?
    C2A C1A H1A . . 118.2 ?
    C6A N2A O1A . . 111.7(3) ?
    C6A N2A H2NA . . 110(3) ?
    O1A N2A H2NA . . 109(3) ?
    C3A C2A C1A . . 118.8(3) ?
    C3A C2A H2A . . 120.6 ?
    C1A C2A H2A . . 120.6 ?
    C2A C3A C4A . . 119.9(3) ?
    C2A C3A H3A . . 120.1 ?
    C4A C3A H3A . . 120.1 ?
    C3A C4A C9A . . 117.3(2) ?
    C3A C4A C5A . . 123.2(3) ?
    C9A C4A C5A . . 119.5(2) ?
    C6A C5A C4A . . 120.1(3) ?
    C6A C5A H5A . . 119.9 ?
    C4A C5A H5A . . 119.9 ?
    C5A C6A N2A . . 122.0(3) ?
    C5A C6A C7A . . 119.7(3) ?
    N2A C6A C7A . . 118.2(3) ?
    C8A C7A C6A . . 121.0(3) ?
    C8A C7A H7A . . 119.5 ?
    C6A C7A H7A . . 119.5 ?
    C7A C8A C9A . . 120.6(3) ?
    C7A C8A H8A . . 119.7 ?
    C9A C8A H8A . . 119.7 ?
    N1A C9A C8A . . 119.2(2) ?
    N1A C9A C4A . . 121.8(2) ?
    C8A C9A C4A . . 119.0(2) ?
    N2B O1B H1OB . . 109.5 ?
    C1B N1B C9B . . 117.1(3) ?
    N1B C1B C2B . . 124.5(4) ?
    N1B C1B H1B . . 117.7 ?
    C2B C1B H1B . . 117.7 ?
    O1B N2B C6B . . 111.6(3) ?
    O1B N2B H2NB . . 104(3) ?
    C6B N2B H2NB . . 118(3) ?
    C3B C2B C1B . . 119.1(4) ?
    C3B C2B H2B . . 120.4 ?
    C1B C2B H2B . . 120.4 ?
    C2B C3B C4B . . 119.8(4) ?
    C2B C3B H3B . . 120.1 ?
    C4B C3B H3B . . 120.1 ?
    C3B C4B C5B . . 123.2(3) ?
    C3B C4B C9B . . 116.6(3) ?
    C5B C4B C9B . . 120.3(3) ?
    C6B C5B C4B . . 119.6(3) ?
    C6B C5B H5B . . 120.2 ?
    C4B C5B H5B . . 120.2 ?
    C5B C6B N2B . . 123.6(3) ?
    C5B C6B C7B . . 120.0(3) ?
    N2B C6B C7B . . 116.1(3) ?
    C8B C7B C6B . . 120.9(3) ?
    C8B C7B H7B . . 119.6 ?
    C6B C7B H7B . . 119.6 ?
    C7B C8B C9B . . 120.0(3) ?
    C7B C8B H8B . . 120.0 ?
    C9B C8B H8B . . 120.0 ?
    N1B C9B C4B . . 122.8(3) ?
    N1B C9B C8B . . 118.2(3) ?
    C4B C9B C8B . . 118.9(3) ?
    N2C O1C H1C . . 109.5 ?
    C1C N1C C9C . . 117.2(3) ?
    N1C C1C C2C . . 124.5(3) ?
    N1C C1C H1OC . . 117.7 ?
    C2C C1C H1OC . . 117.7 ?
    C6C N2C O1C . . 108.0(3) ?
    C6C N2C H2NC . . 112(3) ?
    O1C N2C H2NC . . 99(3) ?
    C3C C2C C1C . . 118.5(3) ?
    C3C C2C H2C . . 120.8 ?
    C1C C2C H2C . . 120.8 ?
    C2C C3C C4C . . 120.3(3) ?
    C2C C3C H3C . . 119.8 ?
    C4C C3C H3C . . 119.8 ?
    C3C C4C C5C . . 123.8(3) ?
    C3C C4C C9C . . 116.8(3) ?
    C5C C4C C9C . . 119.4(2) ?
    C6C C5C C4C . . 120.9(2) ?
    C6C C5C H5C . . 119.6 ?
    C4C C5C H5C . . 119.6 ?
    C5C C6C N2C . . 123.9(3) ?
    C5C C6C C7C . . 119.1(3) ?
    N2C C6C C7C . . 116.9(3) ?
    C8C C7C C6C . . 121.0(3) ?
    C8C C7C H7C . . 119.5 ?
    C6C C7C H7C . . 119.5 ?
    C7C C8C C9C . . 120.9(3) ?
    C7C C8C H8C . . 119.5 ?
    C9C C8C H8C . . 119.5 ?
    N1C C9C C8C . . 118.8(2) ?
    N1C C9C C4C . . 122.7(2) ?
    C8C C9C C4C . . 118.6(3) ?
    N2D O1D H1OD . . 109.5 ?
    C1D N1D C9D . . 117.7(3) ?
    N1D C1D C2D . . 123.8(3) ?
    N1D C1D H1D . . 118.1 ?
    C2D C1D H1D . . 118.1 ?
    O1D N2D C6D . . 112.9(3) ?
    O1D N2D H2ND . . 107(3) ?
    C6D N2D H2ND . . 115(3) ?
    C3D C2D C1D . . 119.6(3) ?
    C3D C2D H2D . . 120.2 ?
    C1D C2D H2D . . 120.2 ?
    C2D C3D C4D . . 119.6(3) ?
    C2D C3D H3D . . 120.2 ?
    C4D C3D H3D . . 120.2 ?
    C5D C4D C3D . . 123.3(3) ?
    C5D C4D C9D . . 119.5(3) ?
    C3D C4D C9D . . 117.2(3) ?
    C6D C5D C4D . . 120.1(3) ?
    C6D C5D H5D . . 119.9 ?
    C4D C5D H5D . . 119.9 ?
    C5D C6D N2D . . 123.4(3) ?
    C5D C6D C7D . . 119.8(3) ?
    N2D C6D C7D . . 116.5(3) ?
    C8D C7D C6D . . 120.8(3) ?
    C8D C7D H7D . . 119.6 ?
    C6D C7D H7D . . 119.6 ?
    C7D C8D C9D . . 120.4(3) ?
    C7D C8D H8D . . 119.8 ?
    C9D C8D H8D . . 119.8 ?
    N1D C9D C8D . . 118.5(3) ?
    N1D C9D C4D . . 122.1(3) ?
    C8D C9D C4D . . 119.4(3) ?
loop_
    _geom_torsion_atom_site_label_1
    _geom_torsion_atom_site_label_2
    _geom_torsion_atom_site_label_3
    _geom_torsion_atom_site_label_4
    _geom_torsion_site_symmetry_1
    _geom_torsion_site_symmetry_2
    _geom_torsion_site_symmetry_3
    _geom_torsion_site_symmetry_4
    _geom_torsion
    _geom_torsion_publ_flag
    C9A N1A C1A C2A . . . . 0.4(4) ?
    N1A C1A C2A C3A . . . . -0.4(5) ?
    C1A C2A C3A C4A . . . . 0.4(5) ?
    C2A C3A C4A C9A . . . . -0.2(4) ?
    C2A C3A C4A C5A . . . . 178.0(3) ?
    C3A C4A C5A C6A . . . . -179.6(3) ?
    C9A C4A C5A C6A . . . . -1.4(4) ?
    C4A C5A C6A N2A . . . . -176.9(3) ?
    C4A C5A C6A C7A . . . . 0.4(4) ?
    O1A N2A C6A C5A . . . . -39.0(4) ?
    O1A N2A C6A C7A . . . . 143.7(3) ?
    C5A C6A C7A C8A . . . . 1.1(5) ?
    N2A C6A C7A C8A . . . . 178.5(3) ?
    C6A C7A C8A C9A . . . . -1.6(5) ?
    C1A N1A C9A C8A . . . . -179.3(3) ?
    C1A N1A C9A C4A . . . . -0.2(4) ?
    C7A C8A C9A N1A . . . . 179.7(3) ?
    C7A C8A C9A C4A . . . . 0.6(4) ?
    C3A C4A C9A N1A . . . . 0.2(4) ?
    C5A C4A C9A N1A . . . . -178.2(2) ?
    C3A C4A C9A C8A . . . . 179.2(3) ?
    C5A C4A C9A C8A . . . . 0.9(4) ?
    C9B N1B C1B C2B . . . . -0.5(9) ?
    N1B C1B C2B C3B . . . . 0.4(11) ?
    C1B C2B C3B C4B . . . . -2.1(9) ?
    C2B C3B C4B C5B . . . . -177.3(5) ?
    C2B C3B C4B C9B . . . . 3.9(7) ?
    C3B C4B C5B C6B . . . . -176.0(4) ?
    C9B C4B C5B C6B . . . . 2.8(5) ?
    C4B C5B C6B N2B . . . . 175.7(3) ?
    C4B C5B C6B C7B . . . . 2.3(5) ?
    O1B N2B C6B C5B . . . . 31.3(4) ?
    O1B N2B C6B C7B . . . . -155.1(3) ?
    C5B C6B C7B C8B . . . . -5.0(5) ?
    N2B C6B C7B C8B . . . . -178.9(3) ?
    C6B C7B C8B C9B . . . . 2.6(5) ?
    C1B N1B C9B C4B . . . . 2.5(6) ?
    C1B N1B C9B C8B . . . . -175.3(4) ?
    C3B C4B C9B N1B . . . . -4.2(5) ?
    C5B C4B C9B N1B . . . . 176.9(3) ?
    C3B C4B C9B C8B . . . . 173.7(4) ?
    C5B C4B C9B C8B . . . . -5.2(5) ?
    C7B C8B C9B N1B . . . . -179.6(3) ?
    C7B C8B C9B C4B . . . . 2.5(5) ?
    C9C N1C C1C C2C . . . . 1.1(5) ?
    N1C C1C C2C C3C . . . . 0.2(5) ?
    C1C C2C C3C C4C . . . . -0.7(4) ?
    C2C C3C C4C C5C . . . . 178.6(3) ?
    C2C C3C C4C C9C . . . . -0.1(4) ?
    C3C C4C C5C C6C . . . . 179.5(3) ?
    C9C C4C C5C C6C . . . . -1.9(4) ?
    C4C C5C C6C N2C . . . . 179.5(3) ?
    C4C C5C C6C C7C . . . . -1.3(4) ?
    O1C N2C C6C C5C . . . . -40.2(4) ?
    O1C N2C C6C C7C . . . . 140.5(3) ?
    C5C C6C C7C C8C . . . . 3.8(5) ?
    N2C C6C C7C C8C . . . . -176.9(3) ?
    C6C C7C C8C C9C . . . . -3.1(5) ?
    C1C N1C C9C C8C . . . . 178.1(3) ?
    C1C N1C C9C C4C . . . . -2.0(4) ?
    C7C C8C C9C N1C . . . . 179.8(3) ?
    C7C C8C C9C C4C . . . . -0.1(4) ?
    C3C C4C C9C N1C . . . . 1.5(4) ?
    C5C C4C C9C N1C . . . . -177.3(2) ?
    C3C C4C C9C C8C . . . . -178.7(2) ?
    C5C C4C C9C C8C . . . . 2.6(4) ?
    C9D N1D C1D C2D . . . . -0.6(5) ?
    N1D C1D C2D C3D . . . . 0.6(5) ?
    C1D C2D C3D C4D . . . . 0.0(5) ?
    C2D C3D C4D C5D . . . . 177.5(3) ?
    C2D C3D C4D C9D . . . . -0.6(4) ?
    C3D C4D C5D C6D . . . . -176.1(3) ?
    C9D C4D C5D C6D . . . . 2.0(4) ?
    C4D C5D C6D N2D . . . . 170.0(3) ?
    C4D C5D C6D C7D . . . . -3.2(4) ?
    O1D N2D C6D C5D . . . . 30.3(4) ?
    O1D N2D C6D C7D . . . . -156.3(3) ?
    C5D C6D C7D C8D . . . . 1.9(5) ?
    N2D C6D C7D C8D . . . . -171.8(3) ?
    C6D C7D C8D C9D . . . . 0.7(5) ?
    C1D N1D C9D C8D . . . . -178.2(3) ?
    C1D N1D C9D C4D . . . . -0.1(4) ?
    C7D C8D C9D N1D . . . . 176.3(3) ?
    C7D C8D C9D C4D . . . . -1.9(4) ?
    C5D C4D C9D N1D . . . . -177.5(3) ?
    C3D C4D C9D N1D . . . . 0.7(4) ?
    C5D C4D C9D C8D . . . . 0.6(4) ?
    C3D C4D C9D C8D . . . . 178.8(3) ?
loop_
    _geom_hbond_atom_site_label_D
    _geom_hbond_atom_site_label_H
    _geom_hbond_atom_site_label_A
    _geom_hbond_site_symmetry_A
    _geom_hbond_distance_DH
    _geom_hbond_distance_HA
    _geom_hbond_distance_DA
    _geom_hbond_angle_DHA
    O1A H1OA N1B . 0.84 1.88 2.711(5) 170
    N2A H2NA N2C . 0.78(4) 2.58(4) 3.351(5) 169(4)
    N2D H2ND N2A . 0.88(4) 2.35(4) 3.204(4) 165(4)
    O1B H1OB N1A 1_665 0.84 1.87 2.689(4) 166
    O1C H1C N1D 1_545 0.84 1.82 2.628(5) 160
    O1D H1OD N1C 1_455 0.84 1.93 2.764(4) 172
    N2B H2NB O1D 1_655 0.85(4) 2.14(4) 2.935(4) 157(4)
    N2C H2NC O1B 1_545 0.85(4) 2.12(4) 2.937(4) 159(4)
    C7C H7C O1B 1_545 0.95 2.58 3.300(4) 133
    C3A H3A Cg5 2_665 0.95 2.64 3.333(3) 130
    C3B H3B Cg2 1_565 0.95 2.59 3.265(4) 129
    C3C H3C Cg11 2_666 0.95 2.61 3.355(3) 136
    C3D H3D Cg8 1_465 0.95 2.85 3.436(4) 121
    C7D H7D Cg8 1_555 0.95 2.99 3.664(4) 129
    C8B H8B Cg1 1_655 0.95 2.85 3.527(4) 129
_iucr_refine_instructions_details
;
REM  ar317y4 in P-1
REM R1 =  0.0742 for   5311 Fo > 4sig(Fo)  and  0.0969 for all   7120 data
REM    454 parameters refined using      0 restraints
REM Highest difference peak  0.963,  deepest hole -0.696,  1-sigma level  0.071
TITL ar317y4 in P-1
CELL 0.71073 9.3730 9.7117 18.9371 84.855 83.043 67.477
ZERR 8.0000 0.0015 0.0016 0.0031 0.002 0.002 0.002
LATT 1
SFAC C H N O
UNIT 72 64 16 8
MERG 0
FMAP 2
GRID
PLAN 40
TEMP -100
SIZE 0.2 0.2 0.35
BOND $H
CONF
EQIV $1 1+X, 1+Y, Z
EQIV $2 X, -1+Y, Z
EQIV $3 -1+X, Y, Z
EQIV $4 1+X, Y, Z
EQIV $5 1-X, 1-Y, -Z
EQIV $6 1-X, 1-Y, 1-Z
HTAB O1A N1B
HTAB O1B N1A_$1
HTAB O1C N1D_$2
HTAB O1D N1C_$3
HTAB N2A N2C
HTAB N2B O1D_$4
HTAB N2C O1B_$2
HTAB N2D N2A
HTAB C2A N2B_$5
HTAB C2C N2D_$6
L.S. 4
ACTA
WGHT    0.104800    1.308100
BASF   0.31938
FVAR       0.52323
O1A   4    0.590384    0.274128    0.139456    11.00000    0.04674    0.07991 =
         0.07960   -0.01668    0.00427   -0.03396
AFIX 147
H1OA  2    0.570540    0.362617    0.123869    11.00000   -1.20000
AFIX   0
N1A   3    0.006946    0.112141    0.123813    11.00000    0.03444    0.04402 =
         0.03623   -0.00561   -0.00020   -0.02086
C1A   1   -0.051363    0.159175    0.062307    11.00000    0.03251    0.05582 =
         0.03611   -0.00984   -0.00281   -0.01962
AFIX  43
H1A   2   -0.131923    0.130120    0.051515    11.00000   -1.20000
AFIX   0
N2A   3    0.478996    0.270923    0.197013    11.00000    0.03762    0.06776 =
         0.04852   -0.01039   -0.00681   -0.02660
C2A   1   -0.001540    0.249285    0.012071    11.00000    0.03715    0.06779 =
         0.02997   -0.00038   -0.00804   -0.01848
AFIX  43
H2A   2   -0.046790    0.279867   -0.031787    11.00000   -1.20000
AFIX   0
C3A   1    0.113749    0.292883    0.027092    11.00000    0.03550    0.05024 =
         0.02986    0.00575   -0.00230   -0.01457
AFIX  43
H3A   2    0.148852    0.354744   -0.006328    11.00000   -1.20000
AFIX   0
C4A   1    0.180308    0.245743    0.092307    11.00000    0.02508    0.03222 =
         0.02758   -0.00481    0.00099   -0.00830
C5A   1    0.303156    0.282308    0.110797    11.00000    0.03079    0.03920 =
         0.03194   -0.00367    0.00285   -0.01611
AFIX  43
H5A   2    0.344125    0.341830    0.078652    11.00000   -1.20000
AFIX   0
C6A   1    0.363330    0.231705    0.175316    11.00000    0.03035    0.04074 =
         0.03673   -0.00979   -0.00086   -0.01375
C7A   1    0.302815    0.142529    0.222701    11.00000    0.04813    0.05978 =
         0.03020    0.00171   -0.01106   -0.02375
AFIX  43
H7A   2    0.343334    0.109350    0.267483    11.00000   -1.20000
AFIX   0
C8A   1    0.187104    0.103246    0.205213    11.00000    0.04562    0.05441 =
         0.02970    0.00500   -0.00477   -0.02624
AFIX  43
H8A   2    0.149797    0.040994    0.237346    11.00000   -1.20000
AFIX   0
C9A   1    0.122401    0.154133    0.139942    11.00000    0.02953    0.03445 =
         0.02717   -0.00312    0.00044   -0.01296
O1B   4    0.887072    0.932887    0.204416    11.00000    0.06281    0.06582 =
         0.05450   -0.01375    0.00853   -0.03726
AFIX 147
H1OB  2    0.935247    0.985153    0.184328    11.00000   -1.20000
AFIX   0
N1B   3    0.528138    0.567275    0.105347    11.00000    0.04219    0.06274 =
         0.08018   -0.01849   -0.01326   -0.01992
C1B   1    0.398411    0.658157    0.080612    11.00000    0.04603    0.07225 =
         0.16060   -0.05193   -0.04125   -0.00328
AFIX  43
H1B   2    0.328774    0.616104    0.068516    11.00000   -1.20000
AFIX   0
N2B   3    0.949529    0.794106    0.178192    11.00000    0.04882    0.05109 =
         0.05393    0.00741   -0.01171   -0.02885
C2B   1    0.355886    0.811256    0.070901    11.00000    0.06055    0.06921 =
         0.19505   -0.06490   -0.07286    0.01741
AFIX  43
H2B   2    0.259771    0.871201    0.052981    11.00000   -1.20000
AFIX   0
C3B   1    0.453644    0.874669    0.087373    11.00000    0.05130    0.04695 =
         0.12161   -0.03921   -0.03862    0.01182
AFIX  43
H3B   2    0.427751    0.979086    0.079516    11.00000   -1.20000
AFIX   0
C4B   1    0.593337    0.784920    0.116111    11.00000    0.03114    0.05774 =
         0.04528   -0.02324   -0.00286   -0.00721
C5B   1    0.697743    0.843044    0.137313    11.00000    0.03497    0.04408 =
         0.04232   -0.01272    0.00153   -0.01031
AFIX  43
H5B   2    0.672371    0.947774    0.135354    11.00000   -1.20000
AFIX   0
C6B   1    0.835412    0.747727    0.160651    11.00000    0.03948    0.05468 =
         0.03249    0.00579   -0.00198   -0.02569
C7B   1    0.875924    0.589056    0.161100    11.00000    0.04492    0.04885 =
         0.05054    0.01203   -0.01533   -0.02240
AFIX  43
H7B   2    0.975257    0.523400    0.173737    11.00000   -1.20000
AFIX   0
C8B   1    0.774397    0.532069    0.143756    11.00000    0.05000    0.04491 =
         0.05007    0.00950   -0.01524   -0.02280
AFIX  43
H8B   2    0.801039    0.427132    0.146144    11.00000   -1.20000
AFIX   0
C9B   1    0.627895    0.629203    0.121967    11.00000    0.03695    0.05216 =
         0.04033   -0.00616   -0.00373   -0.01752
O1C   4    0.692720   -0.038308    0.392439    11.00000    0.10012    0.08779 =
         0.07587    0.00771   -0.00805   -0.05304
AFIX 147
H1C   2    0.615700   -0.063607    0.397506    11.00000   -1.20000
AFIX   0
N1C   3    0.891872    0.506025    0.385958    11.00000    0.04234    0.04590 =
         0.03838   -0.00018   -0.00758   -0.02495
C1C   1    0.851325    0.568342    0.448331    11.00000    0.05033    0.04270 =
         0.04402   -0.00111   -0.01291   -0.02450
AFIX  43
H1OC  2    0.889950    0.642327    0.456344    11.00000   -1.20000
AFIX   0
N2C   3    0.680037    0.066825    0.330128    11.00000    0.06463    0.05088 =
         0.04148   -0.00767    0.01108   -0.03887
C2C   1    0.755854    0.532951    0.503103    11.00000    0.05159    0.04206 =
         0.03361   -0.00440   -0.00891   -0.01546
AFIX  43
H2C   2    0.730402    0.581744    0.546812    11.00000   -1.20000
AFIX   0
C3C   1    0.699721    0.426544    0.492516    11.00000    0.03760    0.03883 =
         0.02935    0.00173   -0.00306   -0.00983
AFIX  43
H3C   2    0.635397    0.399937    0.529374    11.00000   -1.20000
AFIX   0
C4C   1    0.736549    0.356271    0.427468    11.00000    0.02881    0.03116 =
         0.02933    0.00392   -0.00571   -0.00803
C5C   1    0.685893    0.243113    0.412903    11.00000    0.03387    0.03761 =
         0.03355    0.00254    0.00273   -0.01654
AFIX  43
H5C   2    0.623922    0.210446    0.448595    11.00000   -1.20000
AFIX   0
C6C   1    0.724944    0.179831    0.347979    11.00000    0.03656    0.03936 =
         0.03399    0.00144   -0.00109   -0.02004
C7C   1    0.815076    0.231576    0.294465    11.00000    0.04691    0.04862 =
         0.02797    0.00026   -0.00212   -0.02732
AFIX  43
H7C   2    0.837178    0.192444    0.248435    11.00000   -1.20000
AFIX   0
C8C   1    0.870178    0.336295    0.308160    11.00000    0.04566    0.05262 =
         0.02841    0.00198    0.00069   -0.03006
AFIX  43
H8C   2    0.934458    0.365631    0.272323    11.00000   -1.20000
AFIX   0
C9C   1    0.833308    0.401733    0.374632    11.00000    0.03197    0.03768 =
         0.03075    0.00431   -0.00754   -0.01622
O1D   4    0.103175    0.557464    0.282745    11.00000    0.06885    0.07616 =
         0.04507    0.00537   -0.01422   -0.03706
AFIX 147
H1OD  2    0.045242    0.540406    0.316916    11.00000   -1.20000
AFIX   0
N1D   3    0.415496    0.949908    0.402484    11.00000    0.05266    0.03595 =
         0.04646    0.00096    0.00278   -0.02182
C1D   1    0.308305    1.065705    0.434408    11.00000    0.06266    0.03526 =
         0.04627   -0.00155   -0.00400   -0.01864
AFIX  43
H1D   2    0.341089    1.133545    0.454547    11.00000   -1.20000
AFIX   0
N2D   3    0.249865    0.517444    0.303171    11.00000    0.06178    0.06185 =
         0.04562   -0.00946    0.00217   -0.03712
C2D   1    0.150369    1.093911    0.440201    11.00000    0.05892    0.03697 =
         0.05129   -0.00955   -0.00829    0.00138
AFIX  43
H2D   2    0.078319    1.179473    0.463355    11.00000   -1.20000
AFIX   0
C3D   1    0.099956    0.998691    0.412645    11.00000    0.03934    0.04543 =
         0.04647   -0.00447   -0.01037    0.00035
AFIX  43
H3D   2   -0.007722    1.017077    0.416321    11.00000   -1.20000
AFIX   0
C4D   1    0.208430    0.871679    0.378349    11.00000    0.04170    0.03254 =
         0.02717    0.00531   -0.00667   -0.00900
C5D   1    0.166465    0.763999    0.350652    11.00000    0.04179    0.04440 =
         0.03041    0.00479   -0.00767   -0.01581
AFIX  43
H5D   2    0.060159    0.778064    0.351946    11.00000   -1.20000
AFIX   0
C6D   1    0.279672    0.637989    0.321614    11.00000    0.05990    0.04093 =
         0.02753   -0.00028    0.00180   -0.02431
C7D   1    0.438526    0.620895    0.316476    11.00000    0.04995    0.04269 =
         0.04506   -0.00874    0.01518   -0.01873
AFIX  43
H7D   2    0.515849    0.535618    0.295217    11.00000   -1.20000
AFIX   0
C8D   1    0.480528    0.724973    0.341589    11.00000    0.04228    0.04122 =
         0.04701   -0.00386    0.01126   -0.01729
AFIX  43
H8D   2    0.586735    0.712592    0.337301    11.00000   -1.20000
AFIX   0
C9D   1    0.367148    0.851923    0.374145    11.00000    0.04335    0.03121 =
         0.03341    0.00379    0.00284   -0.01606
H2NB  2    1.007956    0.742246    0.209356    11.00000    0.05175
H2NC  2    0.748295    0.007806    0.301139    11.00000    0.05054
H2NA  2    0.520766    0.215309    0.227012    11.00000    0.05501
H2ND  2    0.314849    0.465057    0.269277    11.00000    0.06415
HKLF 5
REM  ar317y4 in P-1
REM R1 =  0.0742 for   5311 Fo > 4sig(Fo)  and  0.0969 for all   7120 data
REM    454 parameters refined using      0 restraints
END
WGHT      0.1048      1.3091
REM Highest difference peak  0.963,  deepest hole -0.696,  1-sigma level  0.071
Q1    1   0.8202  0.6580  0.1918  11.00000  0.05    0.96
Q2    1   0.7234  0.6040  0.1746  11.00000  0.05    0.73
Q3    1   0.3576  0.6596  0.3003  11.00000  0.05    0.55
Q4    1   0.8998  0.8467  0.2139  11.00000  0.05    0.52
Q5    1   0.1784  0.5815  0.2810  11.00000  0.05    0.50
Q6    1   0.4168  0.7429  0.3177  11.00000  0.05    0.48
Q7    1   0.7897  0.8198  0.1811  11.00000  0.05    0.47
Q8    1   0.4803  0.9398  0.0593  11.00000  0.05    0.38
Q9    1   0.4073  0.8596  0.0414  11.00000  0.05    0.37
Q10   1   0.4944  0.6503  0.1019  11.00000  0.05    0.37
Q11   1   0.1521  0.2020  0.1186  11.00000  0.05    0.34
Q12   1   0.3265  0.2020  0.2011  11.00000  0.05    0.33
Q13   1   0.7766  0.3769  0.4001  11.00000  0.05    0.33
Q14   1   0.1981  0.6697  0.3101  11.00000  0.05    0.32
Q15   1   0.7218  0.4891  0.4934  11.00000  0.05    0.32
Q16   1   0.4011  0.7419  0.0625  11.00000  0.05    0.32
Q17   1   0.1503  0.2704  0.0639  11.00000  0.05    0.31
Q18   1   0.7159  0.3157  0.4164  11.00000  0.05    0.30
Q19   1   0.6914  0.9163  0.1288  11.00000  0.05    0.30
Q20   1   0.2305  0.2745  0.1078  11.00000  0.05    0.29
Q21   1   0.3087  0.3002  0.1527  11.00000  0.05    0.28
Q22   1   0.2562  0.1124  0.2079  11.00000  0.05    0.28
Q23   1   0.5941  0.1161  0.3209  11.00000  0.05    0.28
Q24   1   0.5948  0.0509  0.3584  11.00000  0.05    0.27
Q25   1   0.5967  0.7017  0.1306  11.00000  0.05    0.27
Q26   1   0.0926  0.7869  0.3530  11.00000  0.05    0.27
Q27   1   0.1887  0.8004  0.3796  11.00000  0.05    0.26
Q28   1   0.7751  0.1980  0.3285  11.00000  0.05    0.26
Q29   1   0.6785  0.4194  0.4602  11.00000  0.05    0.26
Q30   1   0.7926  0.5433  0.4688  11.00000  0.05    0.25
Q31   1   0.8711  0.2608  0.3096  11.00000  0.05    0.25
Q32   1   0.8662  0.3554  0.3509  11.00000  0.05    0.25
Q33   1   0.3465  0.2420  0.1442  11.00000  0.05    0.25
Q34   1   0.6750  0.2381  0.3760  11.00000  0.05    0.25
Q35   1   0.0334  0.2937  0.0261  11.00000  0.05    0.25
Q36   1   0.4408  0.3662  0.2008  11.00000  0.05    0.24
Q37   1   0.8844  0.4484  0.3838  11.00000  0.05    0.24
Q38   1   0.5179  0.7423  0.3295  11.00000  0.05    0.24
Q39   1   0.2976  0.8806  0.3614  11.00000  0.05    0.24
Q40   1   0.3870  0.8942  0.3952  11.00000  0.05    0.24
;
