# Supplementary material for: Crystal structure of N-(quinolin-6-yl)hydroxyl­amine
Source: Acta Crystallogr Sect E Struct Rep Online. 2014 Oct 11;70(Pt 11):322–4. doi: 10.1107/S160053681402193X (PMC4257318; doi:10.1107/S160053681402193X)
Supplement: Supplementary file 2 [file e-70-00322-Isup2.hkl]

# 
# h,k,l, Fc-squared, Fo-squared, sigma(Fo-squared) and status flag 
# 
data_I
_shelx_title ' ar317y4 in P-1' 
_shelx_refln_list_code          4 
_shelx_F_calc_maximum      185.67 
_exptl_crystal_F_000       672.00 
_reflns_d_resolution_high  0.7695 
 
loop_ 
 _symmetry_equiv_pos_as_xyz 
 'x, y, z' 
 '-x, -y, -z' 
 
_cell_length_a     9.3730 
_cell_length_b     9.7117 
_cell_length_c    18.9371 
_cell_angle_alpha  84.855 
_cell_angle_beta   83.043 
_cell_angle_gamma  67.477 
 
_shelx_F_squared_multiplier     1.000 
 
loop_ 
 _refln_index_h 
 _refln_index_k 
 _refln_index_l 
 _refln_F_squared_calc 
 _refln_F_squared_meas 
 _refln_F_squared_sigma 
 _refln_observed_status 
   1   0   0       28.49       23.16      0.51 o 
   2   0   0     1970.02     2200.38     32.00 o 
   3   0   0       16.20       48.55      0.95 o 
   4   0   0      714.92      744.10      6.32 o 
   5   0   0      338.88      282.07      3.14 o 
   6   0   0       86.81       95.45      2.41 o 
   7   0   0      277.30      297.48      4.75 o 
   8   0   0        6.76        3.91      1.24 o 
   9   0   0        4.38        6.32      1.42 o 
  10   0   0       41.48       53.77      3.47 o 
  11   0   0        1.89        1.50      1.97 o 
 -10   1   0       17.62       19.69      2.56 o 
  -9   1   0        4.88        6.10      1.94 o 
  -8   1   0       96.60       96.62      2.89 o 
  -7   1   0        2.29        2.08      0.99 o 
  -6   1   0       30.69       32.00      1.61 o 
  -5   1   0       77.57       85.80      1.68 o 
  -4   1   0        2.88       -0.26      0.47 o 
  -3   1   0     1367.23     1428.70     11.10 o 
  -2   1   0     1217.30     1519.07     11.51 o 
  -1   1   0       32.45       30.35      0.77 o 
   0   1   0       13.58        5.92      0.22 o 
   1   1   0      104.38      135.77      1.28 o 
   2   1   0      689.30      510.87      8.51 o 
   3   1   0     1256.41     1199.67     10.99 o 
   4   1   0      450.04      480.04      5.37 o 
   5   1   0      380.45      490.45      5.81 o 
   6   1   0      334.64      342.23      4.82 o 
   7   1   0        2.12        1.46      0.95 o 
   8   1   0       51.03       50.30      2.19 o 
   9   1   0        0.02       -0.95      1.13 o 
  10   1   0        8.28        7.85      1.64 o 
  11   1   0       18.28       23.09      2.85 o 
 -10   2   0        0.00       -1.72      1.72 o 
  -9   2   0        8.74        8.26      2.12 o 
  -8   2   0      145.90      117.73      4.13 o 
  -7   2   0        1.81        0.91      1.06 o 
  -6   2   0      541.15      542.32      6.83 o 
  -5   2   0      255.90      281.55      3.47 o 
  -4   2   0      144.08      159.33      2.30 o 
  -3   2   0       67.03       88.10      1.57 o 
  -2   2   0       57.27       20.93      0.80 o 
  -1   2   0     2371.83     2050.25     15.27 o 
   0   2   0      634.69      967.32      7.45 o 
   1   2   0      368.76      271.18      3.51 o 
   2   2   0     2754.10     2518.86     18.56 o 
   3   2   0       24.82       29.81      1.61 o 
   4   2   0      183.81      128.94      4.16 o 
   5   2   0      466.92      446.88      5.41 o 
   6   2   0       15.68       19.18      1.28 o 
   7   2   0        0.10       -0.84      0.84 o 
   8   2   0       29.18       24.47      1.79 o 
   9   2   0      364.97      350.23      5.81 o 
  10   2   0       13.97       13.88      1.75 o 
  11   2   0        2.76       -0.47      1.39 o 
  -9   3   0        4.51        1.53      1.79 o 
  -8   3   0        0.01       -1.06      1.46 o 
  -7   3   0       18.19       20.35      2.12 o 
  -6   3   0       35.87       30.46      2.34 o 
  -5   3   0      108.68       96.87      2.05 o 
  -4   3   0       57.01       49.35      1.39 o 
  -3   3   0       48.63       61.77      1.39 o 
  -2   3   0      517.89      661.37      5.81 o 
  -1   3   0      263.53      347.67      3.36 o 
   0   3   0      858.66      934.74      7.42 o 
   1   3   0     1338.22     1154.45      9.02 o 
   2   3   0       16.28       23.78      0.80 o 
   3   3   0       14.19        9.72      0.62 o 
   4   3   0      221.93      214.01      2.48 o 
   5   3   0       94.20       86.35      3.91 o 
   6   3   0       14.64       18.88      1.28 o 
   7   3   0       87.83       71.08      2.26 o 
   8   3   0        3.07        2.78      1.17 o 
   9   3   0       17.39       24.25      1.86 o 
  10   3   0        2.10        1.31      1.39 o 
  11   3   0        7.31        6.68      1.72 o 
  -9   4   0        0.94       -0.18      1.94 o 
  -8   4   0        1.89        2.16      1.68 o 
  -7   4   0        0.07       -1.24      1.24 o 
  -6   4   0        0.07       -1.21      1.24 o 
  -5   4   0       58.17       57.13      2.12 o 
  -4   4   0      110.18      109.62      2.12 o 
  -3   4   0      156.41      173.47      2.56 o 
  -2   4   0      199.04      231.33      2.81 o 
  -1   4   0      163.02      146.55      2.05 o 
   0   4   0       79.97       31.05      0.91 o 
   1   4   0       77.99       42.44      0.88 o 
   2   4   0      150.32      111.74      2.12 o 
   3   4   0      104.38      101.62      1.94 o 
   4   4   0      299.77      280.06      3.03 o 
   5   4   0      188.95      193.08      2.52 o 
   6   4   0       14.72       13.19      2.85 o 
   7   4   0      146.68      170.99      3.43 o 
   8   4   0        0.72        1.90      1.13 o 
   9   4   0       11.87       21.15      1.86 o 
  10   4   0       87.30       85.51      3.07 o 
  11   4   0        6.73        8.88      1.72 o 
  12   4   0        3.87        4.60      1.75 o 
  -8   5   0        3.49        3.69      4.16 o 
  -7   5   0        4.00        1.79      1.57 o 
  -6   5   0        1.81        0.58      1.42 o 
  -5   5   0       20.07       19.25      1.64 o 
  -4   5   0      161.77      158.71      3.29 o 
  -3   5   0       30.56       29.99      1.31 o 
  -2   5   0        9.11        7.31      0.77 o 
  -1   5   0      227.26      231.88      2.85 o 
   0   5   0        1.32        5.52      0.58 o 
   1   5   0      479.75      507.51      4.71 o 
   2   5   0       51.45       71.52      1.86 o 
   3   5   0      132.61      130.33      2.59 o 
   4   5   0      100.82       98.95      1.79 o 
   5   5   0       49.25       61.33      1.42 o 
   6   5   0       27.56       24.84      2.23 o 
   7   5   0       82.54       97.13      3.84 o 
   8   5   0       28.83       40.44      2.08 o 
   9   5   0      488.46      464.19      6.90 o 
  10   5   0        1.48        3.94      1.46 o 
  11   5   0       14.41       20.42      2.08 o 
  12   5   0        4.93        5.70      1.79 o 
  -7   6   0        8.33       16.18      3.54 o 
  -6   6   0       39.61       41.53      4.20 o 
  -5   6   0       16.80       15.45      2.08 o 
  -4   6   0        2.58        7.85      1.35 o 
  -3   6   0      291.08      261.50      4.35 o 
  -2   6   0       25.55       23.12      1.21 o 
  -1   6   0       80.47       80.76      2.19 o 
   0   6   0      292.16      264.86      3.98 o 
   1   6   0      196.05      234.94      3.65 o 
   2   6   0        3.23        1.17      0.77 o 
   3   6   0        5.63        8.99      0.99 o 
   4   6   0       11.38        9.97      1.68 o 
   5   6   0       57.63       60.49      1.61 o 
   6   6   0     2557.48     2517.66     23.23 o 
   7   6   0       61.62       63.56      2.63 o 
   8   6   0      505.79      500.68      9.02 o 
   9   6   0        0.14       -0.99      0.99 o 
  10   6   0       13.93       18.85      1.64 o 
  11   6   0        4.15        4.75      1.75 o 
  12   6   0       25.37       38.61      4.68 o 
  -6   7   0        0.57       -2.34      2.34 o 
  -5   7   0        4.15        4.75      1.79 o 
  -4   7   0        1.61        0.18      1.46 o 
  -3   7   0       78.85       67.87      3.10 o 
  -2   7   0       32.47       30.72      2.37 o 
  -1   7   0        0.60        0.69      0.95 o 
   0   7   0        0.02        1.75      0.91 o 
   1   7   0        1.72        2.12      0.91 o 
   2   7   0      117.91      107.76      2.23 o 
   3   7   0        4.21        6.68      1.06 o 
   4   7   0        2.85        4.09      1.02 o 
   5   7   0      173.84      190.64      3.84 o 
   6   7   0      131.00      110.75      3.94 o 
   7   7   0       33.93       35.18      2.74 o 
   8   7   0       21.74       16.91      2.70 o 
   9   7   0       57.46       62.57      3.84 o 
  10   7   0        0.29       -0.26      1.79 o 
  11   7   0        5.88        7.52      2.37 o 
  -5   8   0        9.57        9.06      2.23 o 
  -4   8   0       33.65       42.96      3.14 o 
  -3   8   0       50.55       48.98      3.18 o 
  -2   8   0        2.80        2.89      1.57 o 
  -1   8   0        4.26        0.88      1.42 o 
   0   8   0       74.56       72.84      2.41 o 
   1   8   0        0.04        0.00      0.99 o 
   2   8   0       19.66       13.88      1.42 o 
   3   8   0        6.53        3.94      1.13 o 
   4   8   0       12.89       26.74      1.75 o 
   5   8   0      393.95      425.80      6.17 o 
   6   8   0      732.58      701.99     11.25 o 
   7   8   0       13.22       10.23      2.48 o 
   8   8   0        3.57       10.19      2.12 o 
   9   8   0        3.59        5.33      2.48 o 
  10   8   0        6.92       15.23      3.18 o 
  11   8   0       12.94        5.59      2.30 o 
  -4   9   0        2.29        2.05      1.97 o 
  -3   9   0       31.84       44.64      3.32 o 
  -2   9   0        1.32        0.51      1.64 o 
  -1   9   0       11.98        7.67      1.94 o 
   0   9   0        5.82       11.43      2.01 o 
   1   9   0       86.88       96.91      2.92 o 
   2   9   0        5.23        5.59      1.31 o 
   3   9   0        0.19        0.15      1.17 o 
   4   9   0        0.18        0.40      1.24 o 
   5   9   0      254.90      272.42      5.00 o 
   6   9   0       10.92       19.51      2.37 o 
   7   9   0       57.73       75.06      4.09 o 
   8   9   0        7.31       11.54      2.63 o 
   9   9   0        3.46        8.07      2.41 o 
  10   9   0        1.53        2.30      2.67 o 
  -3  10   0        0.40        3.54      2.19 o 
  -2  10   0        2.10       -1.68      1.68 o 
  -1  10   0        0.78       -1.57      1.57 o 
   0  10   0       60.60       80.58      3.76 o 
   1  10   0       63.18       73.31      3.54 o 
   2  10   0      113.97      100.09      3.98 o 
   3  10   0       31.36       23.52      1.97 o 
   4  10   0        0.03       -1.10      1.10 o 
   5  10   0        8.04        8.91      1.64 o 
   6  10   0        7.27        4.97      2.05 o 
   7  10   0        8.79        5.22      2.05 o 
   8  10   0       10.10       22.68      3.43 o 
   9  10   0        2.85        5.04      2.81 o 
  10  10   0        3.46       -0.18      2.45 o 
  -1  11   0        0.48       -1.86      1.86 o 
   0  11   0        0.63        1.75      1.86 o 
   1  11   0        6.59       10.67      2.30 o 
   2  11   0        6.36       14.79      2.41 o 
   3  11   0        0.36       -1.53      1.53 o 
   4  11   0        1.53        1.46      1.42 o 
   5  11   0       26.99       20.42      2.12 o 
   6  11   0       53.13       59.17      3.69 o 
   7  11   0        0.32       -0.51      1.86 o 
   8  11   0        4.79        4.49      2.23 o 
   2  12   0        9.71       18.19      2.70 o 
   3  12   0       16.11       13.44      2.48 o 
   4  12   0        0.00       -1.72      1.72 o 
   5  12   0        0.87        1.13      1.57 o 
   6  12   0        0.08       -1.97      1.97 o 
   7  12   0       20.40       47.85      5.19 o 
  -7 -12   1        0.06       -1.21      2.85 o 
  -6 -12   1        6.51       -1.39      2.01 o 
  -5 -12   1        0.97       -1.68      1.79 o 
  -4 -12   1        0.17       -0.22      1.83 o 
  -3 -12   1        1.50       -0.80      1.86 o 
  -2 -12   1        1.96       -0.77      1.94 o 
  -9 -11   1        8.42       14.90      3.94 o 
  -8 -11   1       15.07       25.06      3.10 o 
  -7 -11   1       17.45       15.45      2.59 o 
  -6 -11   1       13.84       11.51      2.37 o 
  -5 -11   1        2.57       -0.18      1.42 o 
  -4 -11   1       11.68        6.28      1.64 o 
  -3 -11   1        0.00       -1.17      1.61 o 
  -2 -11   1        9.58        8.62      2.16 o 
  -1 -11   1        3.60        5.99      2.16 o 
   0 -11   1        2.85        1.50      1.90 o 
   1 -11   1        3.43        1.94      2.89 o 
 -10 -10   1        0.36        4.05      4.05 o 
  -9 -10   1       17.47       20.86      3.21 o 
  -8 -10   1        4.52       10.92      3.18 o 
  -7 -10   1        6.82        1.90      1.83 o 
  -6 -10   1       34.03       33.35      2.92 o 
  -5 -10   1        7.83        3.36      1.50 o 
  -4 -10   1        3.13        6.17      1.50 o 
  -3 -10   1        0.21        0.51      1.24 o 
  -2 -10   1       11.56       16.51      2.37 o 
  -1 -10   1       32.89       30.10      2.78 o 
   0 -10   1        3.66        3.29      1.79 o 
   1 -10   1        1.40        1.17      1.83 o 
   2 -10   1        0.20        1.46      1.97 o 
   3 -10   1       29.90       39.78      3.51 o 
 -10  -9   1       14.08       19.54      3.10 o 
  -9  -9   1        4.88        9.64      2.34 o 
  -8  -9   1        2.67        7.12      2.59 o 
  -7  -9   1       21.62       26.15      3.29 o 
  -6  -9   1        0.14       -1.35      1.64 o 
  -5  -9   1        0.01       -0.62      1.24 o 
  -4  -9   1       63.98       74.41      2.67 o 
  -3  -9   1       25.35       34.41      2.08 o 
  -2  -9   1      200.37      178.40      3.87 o 
  -1  -9   1       36.11       23.27      2.37 o 
   0  -9   1       14.20       15.31      2.19 o 
   1  -9   1        0.05       -1.46      1.46 o 
   2  -9   1       15.78       20.49      2.52 o 
   3  -9   1        0.04        1.46      1.83 o 
   4  -9   1        1.54        0.11      1.86 o 
 -11  -8   1       16.72       12.97      2.59 o 
 -10  -8   1        2.17        0.99      2.89 o 
  -9  -8   1        5.68        7.01      2.59 o 
  -8  -8   1        0.02       -1.68      1.68 o 
  -7  -8   1      202.54      191.81      5.41 o 
  -6  -8   1       98.64      121.56      4.68 o 
  -5  -8   1      130.10      156.45      3.54 o 
  -4  -8   1       39.53       38.57      2.05 o 
  -3  -8   1        1.48        1.57      1.06 o 
  -2  -8   1        3.06        2.48      1.06 o 
  -1  -8   1       24.64       20.78      1.57 o 
   0  -8   1        6.32        7.23      1.68 o 
   1  -8   1        4.59        9.35      1.86 o 
   2  -8   1        0.14        1.13      1.53 o 
   3  -8   1       12.09       14.83      2.19 o 
   4  -8   1       12.08       14.98      2.30 o 
   5  -8   1        7.44        5.41      1.97 o 
 -11  -7   1        4.58        0.95      2.12 o 
 -10  -7   1       11.84       12.82      2.34 o 
  -9  -7   1       11.06       11.10      2.96 o 
  -8  -7   1      128.34      123.46      4.46 o 
  -7  -7   1      700.24      790.49     11.94 o 
  -6  -7   1       56.30       77.80      3.58 o 
  -5  -7   1     1382.80     1405.47     14.10 o 
  -4  -7   1      134.61      134.31      3.00 o 
  -3  -7   1        0.42       -0.37      0.80 o 
  -2  -7   1       72.55       69.44      2.12 o 
  -1  -7   1      205.88      215.69      3.76 o 
   0  -7   1        0.00        3.03      0.99 o 
   1  -7   1      132.30      143.33      4.05 o 
   2  -7   1       15.16       16.04      1.94 o 
   3  -7   1       26.46       15.89      2.08 o 
   4  -7   1        0.52       -1.10      1.39 o 
   5  -7   1       32.10       27.18      2.63 o 
   6  -7   1       22.67       25.64      3.91 o 
 -11  -6   1        0.00       -0.91      1.53 o 
 -10  -6   1        0.01       -1.31      1.31 o 
  -9  -6   1       18.09        9.90      1.61 o 
  -8  -6   1      200.07      233.56      4.79 o 
  -7  -6   1       51.17       68.12      2.70 o 
  -6  -6   1        7.20        4.75      1.35 o 
  -5  -6   1      230.50      211.97      2.96 o 
  -4  -6   1       58.10       74.74      2.30 o 
  -3  -6   1      191.39      186.77      3.25 o 
  -2  -6   1      284.16      307.12      4.38 o 
  -1  -6   1       15.55       29.44      1.46 o 
   0  -6   1       27.31       36.45      1.57 o 
   1  -6   1        9.01       12.68      0.91 o 
   2  -6   1      123.28      108.45      2.56 o 
   3  -6   1        0.14        5.00      1.17 o 
   4  -6   1       26.68       35.58      1.97 o 
   5  -6   1        7.03        7.27      1.42 o 
   6  -6   1       22.72       27.47      3.73 o 
   7  -6   1        1.26        0.26      2.63 o 
 -12  -5   1        3.84        1.72      2.12 o 
 -11  -5   1        2.10        1.39      1.28 o 
 -10  -5   1       25.69       21.66      2.01 o 
  -9  -5   1        0.00       -1.17      1.17 o 
  -8  -5   1       58.53       54.50      2.34 o 
  -7  -5   1     1836.90     1841.75     22.39 o 
  -6  -5   1      108.16      101.58      2.63 o 
  -5  -5   1       28.96       13.41      0.88 o 
  -4  -5   1      134.82      149.00      2.23 o 
  -3  -5   1      433.69      502.22      6.83 o 
  -2  -5   1       83.54       85.29      1.46 o 
  -1  -5   1     1818.01     1999.33     15.45 o 
   0  -5   1      250.96      196.34      2.48 o 
   1  -5   1      210.66      197.10      2.59 o 
   2  -5   1       10.41       19.76      1.02 o 
   3  -5   1      190.96      181.07      2.74 o 
   4  -5   1       81.80       76.16      2.37 o 
   5  -5   1       99.83      111.26      2.96 o 
   6  -5   1       19.18       16.99      2.05 o 
   7  -5   1        4.38       -0.15      1.53 o 
   8  -5   1        0.56       -0.29      1.68 o 
 -12  -4   1        0.50       -2.37      2.37 o 
 -11  -4   1        0.00       -1.21      1.72 o 
 -10  -4   1       67.92       69.33      2.81 o 
  -9  -4   1       14.23        9.50      1.53 o 
  -8  -4   1        4.27        5.19      1.28 o 
  -7  -4   1        1.65        3.18      1.02 o 
  -6  -4   1       29.28       38.61      3.36 o 
  -5  -4   1      113.51      110.61      2.08 o 
  -4  -4   1      122.83      122.22      1.83 o 
  -3  -4   1       78.45       56.58      1.28 o 
  -2  -4   1      514.10      624.22      7.74 o 
  -1  -4   1        8.69        8.44      0.51 o 
   0  -4   1      425.18      471.57      4.38 o 
   1  -4   1       10.22       10.01      0.66 o 
   2  -4   1        7.30       21.81      0.99 o 
   3  -4   1        0.04        0.66      0.58 o 
   4  -4   1        6.34        7.05      0.84 o 
   5  -4   1       81.86       88.98      2.52 o 
   6  -4   1       55.27       57.20      2.89 o 
   7  -4   1        0.10       -1.31      1.31 o 
   8  -4   1        4.25       -0.11      1.68 o 
   9  -4   1        4.39       -1.79      4.49 o 
 -11  -3   1        0.00       -1.31      1.31 o 
 -10  -3   1       25.62       26.34      2.12 o 
  -9  -3   1       94.11       80.14      2.81 o 
  -8  -3   1       13.16       11.43      1.46 o 
  -7  -3   1      156.75      132.12      3.00 o 
  -6  -3   1       25.48       22.68      1.35 o 
  -5  -3   1      630.88      682.26     13.00 o 
  -4  -3   1       38.01       30.03      1.06 o 
  -3  -3   1       16.89        2.56      0.55 o 
  -2  -3   1       66.87       52.60      1.10 o 
  -1  -3   1      458.88      516.02      4.42 o 
   0  -3   1     2440.37     2195.12     16.44 o 
   1  -3   1      391.76      337.37      3.29 o 
   2  -3   1      414.28      406.41      3.94 o 
   3  -3   1        4.55        1.53      0.55 o 
   4  -3   1        1.56        2.89      0.66 o 
   5  -3   1       15.92       14.39      1.02 o 
   6  -3   1      130.57      111.77      3.76 o 
   7  -3   1       28.94       36.86      2.67 o 
   8  -3   1        6.89        0.51      1.57 o 
   9  -3   1        0.14        1.06      1.79 o 
 -11  -2   1        3.85        1.75      1.53 o 
 -10  -2   1       14.83       15.78      1.86 o 
  -9  -2   1        0.42        1.17      1.24 o 
  -8  -2   1      119.56      109.33      3.00 o 
  -7  -2   1       28.66       28.13      1.61 o 
  -6  -2   1       32.86       31.45      1.57 o 
  -5  -2   1       96.78       82.26      2.05 o 
  -4  -2   1      861.68      890.43     15.16 o 
  -3  -2   1      113.15       79.67      1.24 o 
  -2  -2   1       82.66       56.54      0.95 o 
  -1  -2   1      138.93      125.22      1.72 o 
   0  -2   1     2963.30     2600.28     19.10 o 
   1  -2   1      374.56      465.29      3.98 o 
   2  -2   1       18.59       57.97      1.13 o 
   3  -2   1      130.62       80.32      1.50 o 
   4  -2   1      184.52      211.20      2.70 o 
   5  -2   1      154.16      167.41      2.52 o 
   6  -2   1       76.62       77.80      2.26 o 
   7  -2   1       10.24       10.63      1.79 o 
   8  -2   1       13.36       12.13      2.08 o 
   9  -2   1        1.98        0.22      1.72 o 
  10  -2   1        1.67        0.80      1.94 o 
 -11  -1   1        0.13        2.23      2.01 o 
 -10  -1   1        9.07        7.71      1.68 o 
  -9  -1   1        8.22       14.32      1.64 o 
  -8  -1   1        0.47       -0.95      0.99 o 
  -7  -1   1       34.49       37.26      1.83 o 
  -6  -1   1      502.79      520.33      6.43 o 
  -5  -1   1       91.87      139.64      2.63 o 
  -4  -1   1      209.71      126.09      2.26 o 
  -3  -1   1      535.58      693.18     11.69 o 
  -2  -1   1      263.00      241.67      4.86 o 
  -1  -1   1      565.78      458.05      3.65 o 
   0  -1   1       94.10      178.58      3.32 o 
   1  -1   1     7671.96     7928.19     58.41 o 
   2  -1   1      751.12     1040.56      8.11 o 
   3  -1   1      478.06      410.17      3.84 o 
   4  -1   1     1322.92     1321.27     10.63 o 
   5  -1   1       18.97       31.89      1.13 o 
   6  -1   1       28.93       35.54      1.61 o 
   7  -1   1      113.00      116.23      2.89 o 
   8  -1   1       10.18       11.83      1.94 o 
   9  -1   1       17.39       16.77      2.26 o 
  10  -1   1        6.84       11.47      2.41 o 
 -11   0   1        2.66       -1.42      2.85 o 
 -10   0   1        0.00        0.04      1.68 o 
  -9   0   1        7.79        8.15      1.53 o 
  -8   0   1       17.67       19.47      1.68 o 
  -7   0   1        1.08        2.81      1.06 o 
  -6   0   1       20.19       29.66      1.57 o 
  -5   0   1      650.74      616.99      5.66 o 
  -4   0   1      163.83      146.26      2.48 o 
  -3   0   1        0.20       20.71      0.69 o 
  -2   0   1     2322.23     2157.72     16.00 o 
  -1   0   1       18.48       19.25      0.40 o 
   0   0   1       34.13       -0.07      0.11 o 
   1   0   1       33.82        4.27      0.40 o 
   2   0   1    16375.36    16997.16    243.16 o 
   3   0   1      152.81      166.68      1.94 o 
   4   0   1       46.43       63.52      1.24 o 
   5   0   1      317.75      320.71      3.47 o 
   6   0   1        9.44        9.83      1.06 o 
   7   0   1       38.66       39.45      1.79 o 
   8   0   1       98.56      109.73      3.00 o 
   9   0   1        0.38       -0.04      1.50 o 
  10   0   1       23.86       26.34      2.81 o 
  11   0   1        3.73        2.59      2.01 o 
 -10   1   1       37.65       37.15      3.21 o 
  -9   1   1        0.28       -1.46      1.46 o 
  -8   1   1        1.10       -0.51      1.10 o 
  -7   1   1       34.87       32.87      1.83 o 
  -6   1   1      156.31      179.31      3.36 o 
  -5   1   1      234.77      215.18      2.78 o 
  -4   1   1      209.81      215.11      2.59 o 
  -3   1   1       41.26       40.47      0.99 o 
  -2   1   1     1771.09     1565.31     11.87 o 
  -1   1   1     8606.97     9755.95     71.92 o 
   0   1   1        6.17        1.17      0.22 o 
   1   1   1     3299.71     5054.97     37.59 o 
   2   1   1       50.69       74.59      2.37 o 
   3   1   1      203.50      183.81      4.38 o 
   4   1   1      969.40      949.97      9.24 o 
   5   1   1      362.24      479.35      5.66 o 
   6   1   1       50.70       50.19      1.79 o 
   7   1   1       17.46       21.66      1.46 o 
   8   1   1        7.99        3.54      1.17 o 
   9   1   1        7.73       14.03      1.64 o 
  10   1   1        8.24        6.47      2.01 o 
  11   1   1       30.92       21.55      2.78 o 
 -10   2   1        0.29        1.31      1.86 o 
  -9   2   1       71.19       54.02      3.29 o 
  -8   2   1       30.06       27.87      2.41 o 
  -7   2   1      257.44      260.04      4.57 o 
  -6   2   1      151.30      149.69      3.18 o 
  -5   2   1       59.09       40.98      1.35 o 
  -4   2   1        4.33       13.77      0.77 o 
  -3   2   1      164.72      181.76      2.34 o 
  -2   2   1       45.20       55.30      1.17 o 
  -1   2   1      801.43      850.51      6.76 o 
   0   2   1    14300.94    15008.42    110.06 o 
   1   2   1       23.79       43.76      2.19 o 
   2   2   1       30.26       34.37      0.77 o 
   3   2   1      716.07      603.69      7.56 o 
   4   2   1     1323.65     1363.83     21.48 o 
   5   2   1       13.44       13.81      1.06 o 
   6   2   1      437.77      472.05      5.92 o 
   7   2   1        0.14        0.26      0.84 o 
   8   2   1      245.34      220.74      4.16 o 
   9   2   1       82.26       86.61      2.85 o 
  10   2   1      123.14      110.71      3.40 o 
  11   2   1        1.38        0.84      1.79 o 
  -9   3   1        0.40        0.62      1.83 o 
  -8   3   1       17.05       16.73      2.23 o 
  -7   3   1       37.72       34.01      2.52 o 
  -6   3   1       45.29       39.52      1.86 o 
  -5   3   1      189.45      176.50      2.52 o 
  -4   3   1      106.90       80.54      1.53 o 
  -3   3   1       41.96       39.78      1.21 o 
  -2   3   1      353.56      521.17      4.82 o 
  -1   3   1     2002.04     1876.78     14.28 o 
   0   3   1      495.91      456.41      4.02 o 
   1   3   1       13.61        3.21      0.55 o 
   2   3   1      438.32      389.57      4.24 o 
   3   3   1     1357.24     1276.09      9.94 o 
   4   3   1      482.01      509.38      5.33 o 
   5   3   1     2249.83     2568.94     39.05 o 
   6   3   1      452.34      396.07      5.26 o 
   7   3   1       13.02       13.88      1.31 o 
   8   3   1      128.96      117.44      3.07 o 
   9   3   1       97.54       71.01      2.67 o 
  10   3   1       23.24       28.60      2.12 o 
  11   3   1        0.13       -1.42      1.42 o 
  -9   4   1        2.26       -3.00      4.46 o 
  -8   4   1       10.90       10.99      2.05 o 
  -7   4   1        1.03        2.96      1.53 o 
  -6   4   1        1.88        2.56      1.42 o 
  -5   4   1       49.78       55.67      1.72 o 
  -4   4   1       47.79       38.39      1.42 o 
  -3   4   1        7.27        7.20      0.77 o 
  -2   4   1        0.40       -0.29      0.51 o 
  -1   4   1      421.33      373.20      3.76 o 
   0   4   1      588.43      668.49      5.77 o 
   1   4   1      232.09      190.24      2.78 o 
   2   4   1     1612.52     1608.56     26.15 o 
   3   4   1      254.43      274.69      3.58 o 
   4   4   1       15.37       20.16      0.95 o 
   5   4   1      405.15      455.90      5.55 o 
   6   4   1       18.35       20.93      2.96 o 
   7   4   1      113.03      107.24      2.70 o 
   8   4   1       26.16       26.88      1.79 o 
   9   4   1      416.27      421.34      6.47 o 
  10   4   1        4.61        1.94      1.35 o 
  11   4   1       66.00       56.14      2.81 o 
  12   4   1        3.96        1.97      1.61 o 
  -8   5   1        4.71        0.26      4.09 o 
  -7   5   1        0.02       -1.50      1.50 o 
  -6   5   1        2.08        1.21      1.17 o 
  -5   5   1       17.78       25.93      1.75 o 
  -4   5   1       28.18       31.74      1.46 o 
  -3   5   1       21.39       25.28      1.10 o 
  -2   5   1       12.90       15.12      0.95 o 
  -1   5   1       29.33       17.75      0.91 o 
   0   5   1       16.68       11.80      0.69 o 
   1   5   1     1388.29     1388.85     13.08 o 
   2   5   1      103.51      161.42      2.74 o 
   3   5   1     2797.56     3153.24     33.79 o 
   4   5   1      196.21      229.25      2.81 o 
   5   5   1       66.18       44.75      1.24 o 
   6   5   1      110.20      108.23      2.63 o 
   7   5   1       30.30       39.16      3.00 o 
   8   5   1      360.71      335.72      5.37 o 
   9   5   1       88.10       86.42      2.89 o 
  10   5   1       90.39       83.17      3.03 o 
  11   5   1       10.03        6.72      1.68 o 
  12   5   1        0.12       -1.24      1.50 o 
  -7   6   1        2.23        5.55      2.92 o 
  -6   6   1        3.60        7.85      2.63 o 
  -5   6   1        0.56       -0.37      1.39 o 
  -4   6   1      160.46      158.68      4.38 o 
  -3   6   1      210.13      207.73      3.21 o 
  -2   6   1        0.57       -0.04      0.84 o 
  -1   6   1        0.05        1.21      0.84 o 
   0   6   1       38.86       50.08      1.79 o 
   1   6   1      207.30      231.51      3.65 o 
   2   6   1       40.97       63.92      1.86 o 
   3   6   1       23.52       28.09      1.42 o 
   4   6   1        9.05       12.35      2.92 o 
   5   6   1       52.20       44.45      2.56 o 
   6   6   1        2.88       15.01      1.42 o 
   7   6   1      363.69      354.32      6.98 o 
   8   6   1      945.29      898.69     13.30 o 
   9   6   1       27.59       32.00      2.08 o 
  10   6   1        0.06        0.69      1.24 o 
  11   6   1        4.09        4.82      2.19 o 
  12   6   1        2.72        6.25      2.45 o 
  -6   7   1        9.19        5.22      2.85 o 
  -5   7   1        0.18       -0.73      1.53 o 
  -4   7   1       36.40       34.12      2.67 o 
  -3   7   1       46.46       47.23      2.81 o 
  -2   7   1        1.39        1.83      1.42 o 
  -1   7   1        0.32       -0.07      0.88 o 
   0   7   1      300.90      322.79      4.79 o 
   1   7   1        2.60        2.59      0.91 o 
   2   7   1      104.75      116.89      2.67 o 
   3   7   1       55.72       64.54      2.08 o 
   4   7   1        3.75        2.56      0.95 o 
   5   7   1       62.58       64.87      2.48 o 
   6   7   1      218.04      218.36      5.30 o 
   7   7   1      259.87      227.16      5.48 o 
   8   7   1       21.27       18.37      2.63 o 
   9   7   1       11.18       14.68      3.00 o 
  10   7   1        1.25        3.07      1.90 o 
  11   7   1       58.69       59.32      3.87 o 
  -5   8   1        4.50        1.86      1.90 o 
  -4   8   1        0.78       -1.21      1.57 o 
  -3   8   1        7.89        5.88      1.86 o 
  -2   8   1        2.19        0.58      1.46 o 
  -1   8   1       35.84       37.11      2.67 o 
   0   8   1        3.36        6.06      1.24 o 
   1   8   1      218.95      217.38      4.02 o 
   2   8   1        0.15       -0.91      0.91 o 
   3   8   1       29.24       30.21      1.79 o 
   4   8   1        3.38        6.25      1.06 o 
   5   8   1       60.74       63.96      2.41 o 
   6   8   1     1036.36      965.68     13.99 o 
   7   8   1       17.80       22.28      2.70 o 
   8   8   1        8.15        5.52      1.94 o 
   9   8   1       14.45       15.85      2.74 o 
  10   8   1        8.03       12.82      3.10 o 
  11   8   1        0.22       -0.07      2.01 o 
  -4   9   1        5.33        9.10      2.34 o 
  -3   9   1        2.22        5.77      1.97 o 
  -2   9   1        8.79        8.51      2.05 o 
  -1   9   1        0.35       -1.35      1.35 o 
   0   9   1       14.50       14.03      2.05 o 
   1   9   1      313.67      292.26      5.08 o 
   2   9   1       23.42       36.34      2.08 o 
   3   9   1       32.32       34.34      2.05 o 
   4   9   1       43.59       36.86      2.16 o 
   5   9   1      331.66      350.37      5.70 o 
   6   9   1       25.95       25.61      2.59 o 
   7   9   1        6.54        8.58      2.78 o 
   8   9   1       10.81       12.09      2.67 o 
   9   9   1        3.64       -1.17      2.05 o 
  10   9   1        5.71        9.06      2.81 o 
  -3  10   1        0.38        3.07      2.23 o 
  -2  10   1        0.81       -0.58      1.90 o 
  -1  10   1        7.05        1.46      1.83 o 
   0  10   1        0.24       -1.53      1.53 o 
   1  10   1       20.47       24.55      2.52 o 
   2  10   1        9.34       21.70      1.94 o 
   3  10   1      103.23       89.42      3.00 o 
   4  10   1        2.24        2.78      1.35 o 
   5  10   1       13.26       12.57      1.75 o 
   6  10   1       20.30       13.73      2.34 o 
   7  10   1        1.89        1.06      1.83 o 
   8  10   1       10.98        8.11      3.07 o 
   9  10   1        3.96       -2.34      2.56 o 
  10  10   1        0.76        2.56      2.59 o 
  -1  11   1       12.89       11.83      2.52 o 
   0  11   1        7.94       10.70      2.34 o 
   1  11   1        0.50        1.64      1.79 o 
   2  11   1       48.08       51.39      3.40 o 
   3  11   1        0.10       -1.28      1.28 o 
   4  11   1        1.28        2.19      1.42 o 
   5  11   1        0.03        0.00      1.39 o 
   6  11   1        1.45        3.62      2.05 o 
   7  11   1       29.41       18.99      2.74 o 
   8  11   1       18.85       23.78      3.00 o 
   1  12   1        5.31        9.75      3.54 o 
   2  12   1        1.84       -1.72      1.72 o 
   3  12   1        4.29        1.75      1.97 o 
   4  12   1        8.30        2.19      2.01 o 
   5  12   1       18.81       29.70      2.45 o 
   6  12   1        0.11        4.71      2.30 o 
   7  12   1        2.22        4.09      2.34 o 
  -7 -12   2        4.64       10.26      3.58 o 
  -6 -12   2       66.98       69.00      4.02 o 
  -5 -12   2        0.12       -0.51      1.94 o 
  -4 -12   2        0.11        0.22      1.97 o 
  -3 -12   2        0.05        2.34      2.08 o 
  -2 -12   2        0.25        0.22      2.85 o 
  -9 -11   2       14.35       15.93      3.98 o 
  -8 -11   2       12.73       13.26      5.26 o 
  -7 -11   2       34.37       21.55      2.89 o 
  -6 -11   2       28.70       37.95      3.21 o 
  -5 -11   2       25.86       39.41      2.56 o 
  -4 -11   2        0.75       -1.68      1.68 o 
  -3 -11   2        1.02        0.44      1.75 o 
  -2 -11   2       18.99       16.00      2.45 o 
  -1 -11   2        0.10        1.17      1.90 o 
   0 -11   2        3.83        5.08      2.16 o 
   1 -11   2        2.63        7.89      3.32 o 
 -10 -10   2        0.49        1.39      3.98 o 
  -9 -10   2        0.21        0.58      2.74 o 
  -8 -10   2       37.60       45.11      3.94 o 
  -7 -10   2        1.03       -0.40      1.83 o 
  -6 -10   2       20.75       32.18      2.89 o 
  -5 -10   2        3.64        0.47      1.28 o 
  -4 -10   2       13.54       18.30      1.94 o 
  -3 -10   2        0.41        2.96      1.72 o 
  -2 -10   2      203.77      189.43      5.44 o 
  -1 -10   2       73.55       79.70      3.76 o 
   0 -10   2        0.69        2.78      1.83 o 
   1 -10   2        0.04       -1.61      1.61 o 
   2 -10   2        0.33       -1.68      1.68 o 
   3 -10   2        3.01       -0.73      1.97 o 
 -10  -9   2        0.35        1.35      2.74 o 
  -9  -9   2        3.37       10.96      2.48 o 
  -8  -9   2       31.71       28.71      3.18 o 
  -7  -9   2       36.37       32.69      3.47 o 
  -6  -9   2        6.97        8.18      1.97 o 
  -5  -9   2       60.36       76.56      2.74 o 
  -4  -9   2        5.95        1.94      1.28 o 
  -3  -9   2        7.10       13.88      1.64 o 
  -2  -9   2       82.91       72.07      2.59 o 
  -1  -9   2        7.25        9.50      1.94 o 
   0  -9   2      102.88      117.11      4.20 o 
   1  -9   2        1.48        0.11      1.50 o 
   2  -9   2       37.46       27.47      2.78 o 
   3  -9   2       23.03       17.83      2.59 o 
   4  -9   2        0.65       -1.57      1.57 o 
 -11  -8   2       16.70       19.83      2.96 o 
 -10  -8   2       44.10       46.28      3.94 o 
  -9  -8   2       23.39       20.93      2.92 o 
  -8  -8   2        2.19       -0.18      1.97 o 
  -7  -8   2       29.29       31.67      3.03 o 
  -6  -8   2      143.20      130.00      4.75 o 
  -5  -8   2        0.95       -1.13      1.13 o 
  -4  -8   2       16.52       21.95      1.75 o 
  -3  -8   2       50.62       48.22      2.05 o 
  -2  -8   2      129.41      128.65      3.07 o 
  -1  -8   2        4.44        8.84      1.31 o 
   0  -8   2       50.42       56.65      2.89 o 
   1  -8   2        3.51        1.90      1.50 o 
   2  -8   2        3.65        1.21      1.53 o 
   3  -8   2        0.11       -0.29      1.53 o 
   4  -8   2        0.53       -0.88      1.61 o 
   5  -8   2        2.95        1.17      1.83 o 
 -11  -7   2       30.44       38.79      3.40 o 
 -10  -7   2       16.65       17.20      2.56 o 
  -9  -7   2       29.06       31.01      3.25 o 
  -8  -7   2       57.80       55.74      3.43 o 
  -7  -7   2       63.61       83.94      3.69 o 
  -6  -7   2      547.71      536.95      9.13 o 
  -5  -7   2        8.72        4.13      1.94 o 
  -4  -7   2      414.96      449.62      6.03 o 
  -3  -7   2        0.36        2.63      0.95 o 
  -2  -7   2        3.56        1.72      0.91 o 
  -1  -7   2        0.00       -0.37      0.84 o 
   0  -7   2        5.49        7.85      1.13 o 
   1  -7   2      119.24      121.09      3.80 o 
   2  -7   2        1.53       -1.24      1.24 o 
   3  -7   2       29.53       25.31      2.37 o 
   4  -7   2       11.18       10.23      2.05 o 
   5  -7   2        9.52       11.94      2.08 o 
   6  -7   2        0.10       -1.02      2.45 o 
 -11  -6   2        9.86       15.38      2.12 o 
 -10  -6   2        0.00       -0.99      1.31 o 
  -9  -6   2      116.79      114.37      3.36 o 
  -8  -6   2       87.51       86.46      3.29 o 
  -7  -6   2     1164.20     1115.88     12.13 o 
  -6  -6   2      561.12      623.38      7.56 o 
  -5  -6   2       13.29       18.92      1.24 o 
  -4  -6   2       83.28       95.37      2.01 o 
  -3  -6   2       67.86       72.84      1.53 o 
  -2  -6   2      632.18      715.32      6.50 o 
  -1  -6   2       28.68       27.80      1.06 o 
   0  -6   2      371.76      451.52      4.68 o 
   1  -6   2       49.21       57.42      1.53 o 
   2  -6   2       10.07        6.17      1.06 o 
   3  -6   2      343.53      368.31      5.44 o 
   4  -6   2        1.56        0.88      1.10 o 
   5  -6   2        4.41        2.01      1.17 o 
   6  -6   2        0.06       -0.29      1.39 o 
   7  -6   2       23.69       35.87      4.42 o 
 -11  -5   2        1.10        0.04      1.53 o 
 -10  -5   2        0.26        4.49      1.50 o 
  -9  -5   2       22.23       17.46      1.86 o 
  -8  -5   2       24.20       26.41      1.97 o 
  -7  -5   2        4.54       10.48      2.26 o 
  -6  -5   2        7.07       13.55      1.61 o 
  -5  -5   2       58.30       55.85      1.42 o 
  -4  -5   2      133.58      125.51      2.08 o 
  -3  -5   2      305.42      366.41      4.46 o 
  -2  -5   2      111.05       85.80      1.53 o 
  -1  -5   2      886.70      978.86      8.22 o 
   0  -5   2       32.02       30.83      1.02 o 
   1  -5   2       93.17       68.74      1.50 o 
   2  -5   2       20.82       34.85      1.24 o 
   3  -5   2      117.88      107.90      2.59 o 
   4  -5   2       12.64       12.31      1.35 o 
   5  -5   2       33.87       34.74      1.97 o 
   6  -5   2        9.07       11.51      1.94 o 
   7  -5   2        0.45       -0.15      1.53 o 
   8  -5   2        0.01       -1.28      1.57 o 
 -11  -4   2        5.57        7.09      1.53 o 
 -10  -4   2       30.68       23.41      2.08 o 
  -9  -4   2        4.18        1.02      1.28 o 
  -8  -4   2      325.49      313.99      5.22 o 
  -7  -4   2       90.56       92.01      2.63 o 
  -6  -4   2       49.05       51.61      2.78 o 
  -5  -4   2       73.07       69.95      1.53 o 
  -4  -4   2      223.98      216.35      2.63 o 
  -3  -4   2      136.65       99.65      1.68 o 
  -2  -4   2       21.03       39.96      1.46 o 
  -1  -4   2      104.50       78.83      1.35 o 
   0  -4   2      218.00      268.66      2.89 o 
   1  -4   2      219.87      192.76      2.41 o 
   2  -4   2        4.22        9.28      0.73 o 
   3  -4   2      156.42      150.13      2.30 o 
   4  -4   2       88.25      101.00      2.52 o 
   5  -4   2        1.61        3.07      1.06 o 
   6  -4   2       22.76       16.15      1.64 o 
   7  -4   2       16.27       13.99      2.05 o 
   8  -4   2        0.32       -1.46      1.46 o 
   9  -4   2       13.13       13.15      2.48 o 
 -11  -3   2        5.48        5.55      1.68 o 
 -10  -3   2       14.30       15.34      1.86 o 
  -9  -3   2       11.76       14.98      1.72 o 
  -8  -3   2        0.06       -0.99      0.99 o 
  -7  -3   2       89.49       76.71      2.41 o 
  -6  -3   2        0.02        0.84      0.80 o 
  -5  -3   2      299.51      351.98      8.18 o 
  -4  -3   2       81.41       53.44      1.24 o 
  -3  -3   2       23.74       14.06      0.69 o 
  -2  -3   2      134.95       86.28      1.42 o 
  -1  -3   2     1655.33     1678.62     12.75 o 
   0  -3   2      116.41      209.52      2.26 o 
   1  -3   2      160.38      237.47      2.56 o 
   2  -3   2      172.51      126.35      1.83 o 
   3  -3   2     1122.17     1075.26      8.99 o 
   4  -3   2       17.24       16.33      0.91 o 
   5  -3   2        9.06        2.01      0.91 o 
   6  -3   2      199.98      201.52      5.00 o 
   7  -3   2        0.48        0.22      1.35 o 
   8  -3   2       26.35       31.12      2.70 o 
   9  -3   2       40.93       45.15      3.36 o 
 -11  -2   2        0.92       -1.42      1.42 o 
 -10  -2   2        3.98        5.08      1.42 o 
  -9  -2   2       43.81       63.63      2.56 o 
  -8  -2   2      172.75      164.52      3.65 o 
  -7  -2   2       18.21       15.01      1.35 o 
  -6  -2   2      203.32      248.13      3.98 o 
  -5  -2   2      540.61      560.51      6.50 o 
  -4  -2   2       39.10       71.67      3.36 o 
  -3  -2   2      225.65      152.47      1.86 o 
  -2  -2   2     1083.47     1393.60     10.63 o 
  -1  -2   2       84.67       63.52      1.13 o 
   0  -2   2      683.89      797.40      6.28 o 
   1  -2   2        3.76       16.44      0.62 o 
   2  -2   2      353.68      411.92      3.80 o 
   3  -2   2     1759.98     2011.57     15.41 o 
   4  -2   2       14.09       23.49      1.02 o 
   5  -2   2      158.46      146.40      2.34 o 
   6  -2   2        8.29       12.09      1.21 o 
   7  -2   2       50.56       50.85      2.78 o 
   8  -2   2        3.19        0.58      1.57 o 
   9  -2   2       20.11       15.27      2.41 o 
  10  -2   2        3.65        0.00      1.86 o 
 -11  -1   2        6.13        6.14      2.26 o 
 -10  -1   2        0.06       -0.73      1.24 o 
  -9  -1   2       89.80       74.92      2.78 o 
  -8  -1   2        6.67        6.90      1.28 o 
  -7  -1   2       16.07       18.92      1.50 o 
  -6  -1   2        4.92       10.96      1.13 o 
  -5  -1   2      732.40      782.53      8.36 o 
  -4  -1   2      288.44      260.55      3.54 o 
  -3  -1   2     1969.19     2141.43     32.11 o 
  -2  -1   2      180.32      133.62      1.61 o 
  -1  -1   2        1.15        5.44      0.47 o 
   0  -1   2       83.37       48.40      0.95 o 
   1  -1   2       24.04       40.33      1.97 o 
   2  -1   2     8637.56     8950.52     65.35 o 
   3  -1   2        3.42        1.53      0.44 o 
   4  -1   2       59.76       45.48      1.21 o 
   5  -1   2       43.73       52.96      1.35 o 
   6  -1   2       19.76       18.45      1.28 o 
   7  -1   2      126.53      120.83      2.92 o 
   8  -1   2       36.50       25.68      2.41 o 
   9  -1   2        2.73        4.02      1.75 o 
  10  -1   2        3.41        6.61      2.16 o 
 -11   0   2        0.00       -2.78      2.78 o 
 -10   0   2        0.02       -0.15      1.75 o 
  -9   0   2        2.18        4.02      1.39 o 
  -8   0   2        0.99        0.15      1.06 o 
  -7   0   2      122.84      117.25      2.89 o 
  -6   0   2      155.41      166.75      3.18 o 
  -5   0   2      162.74      189.36      2.41 o 
  -4   0   2      455.14      441.91      4.20 o 
  -3   0   2       42.83       14.90      0.62 o 
  -2   0   2        6.42       27.32      0.73 o 
  -1   0   2       59.45       42.85      1.61 o 
   0   0   2      410.82      379.05      3.51 o 
   1   0   2       35.20       39.12      1.31 o 
   2   0   2       33.33       21.33      1.53 o 
   3   0   2     3731.53     3609.32     26.45 o 
   4   0   2      334.91      350.77      3.51 o 
   5   0   2      703.20      683.69      6.17 o 
   6   0   2      132.32      135.59      2.78 o 
   7   0   2        3.78        4.68      1.06 o 
   8   0   2        1.25        0.88      1.10 o 
   9   0   2        0.32       -1.42      1.42 o 
  10   0   2        1.60       -0.58      1.64 o 
  11   0   2        1.50        0.04      1.97 o 
 -10   1   2        4.61       10.48      2.34 o 
  -9   1   2        4.42        0.18      1.28 o 
  -8   1   2       17.20       16.04      1.64 o 
  -7   1   2        9.74       10.96      1.39 o 
  -6   1   2      178.41      189.83      3.51 o 
  -5   1   2        0.25        1.42      0.51 o 
  -4   1   2      288.71      377.91      3.87 o 
  -3   1   2      165.31      186.29      2.23 o 
  -2   1   2       17.74       11.07      0.58 o 
  -1   1   2       28.03       16.36      0.62 o 
   0   1   2       72.09       54.50      0.73 o 
   1   1   2       39.18       13.92      0.44 o 
   2   1   2       36.52       17.50      1.64 o 
   3   1   2     2021.76     1738.56     25.93 o 
   4   1   2       71.04      112.25      1.57 o 
   5   1   2      199.61      212.04      2.52 o 
   6   1   2        0.01       -0.55      0.69 o 
   7   1   2        1.32        1.02      0.88 o 
   8   1   2       13.87       14.61      1.53 o 
   9   1   2       16.05       15.60      1.64 o 
  10   1   2       28.24       32.58      2.92 o 
  11   1   2        4.95        2.45      2.08 o 
 -10   2   2        4.78        3.21      3.00 o 
  -9   2   2       18.05       22.35      2.56 o 
  -8   2   2        0.59       -0.91      1.10 o 
  -7   2   2       35.84       40.33      2.08 o 
  -6   2   2       37.51       38.54      1.83 o 
  -5   2   2      343.81      329.66      3.87 o 
  -4   2   2       26.25       21.48      0.99 o 
  -3   2   2      151.29      132.92      1.97 o 
  -2   2   2      523.95      430.59      4.02 o 
  -1   2   2     6939.88     7455.16     54.65 o 
   0   2   2       56.02       30.14      1.50 o 
   1   2   2       18.47        9.10      1.68 o 
   2   2   2      463.19      175.88      1.86 o 
   3   2   2       15.76        6.17      1.31 o 
   4   2   2      509.44      523.37      9.64 o 
   5   2   2      292.31      368.56      4.68 o 
   6   2   2       94.40      105.75      2.41 o 
   7   2   2        0.22        2.01      0.91 o 
   8   2   2      639.02      626.45      7.96 o 
   9   2   2       11.00        2.92      1.31 o 
  10   2   2        0.15        1.24      1.35 o 
  11   2   2        2.72       -0.69      1.61 o 
  -9   3   2        0.01       -0.88      1.72 o 
  -8   3   2       11.99       17.35      2.30 o 
  -7   3   2        9.67       12.38      1.90 o 
  -6   3   2      117.47      105.05      2.78 o 
  -5   3   2       29.31       39.63      1.28 o 
  -4   3   2       17.53       18.12      1.02 o 
  -3   3   2      448.73      426.28      4.38 o 
  -2   3   2      305.71      346.87      3.58 o 
  -1   3   2        5.76       17.94      0.77 o 
   0   3   2      994.95     1103.61      8.69 o 
   1   3   2     1080.29      904.82      8.47 o 
   2   3   2        8.16        4.42      1.61 o 
   3   3   2       41.40       29.44      0.84 o 
   4   3   2      699.67      571.62      5.92 o 
   5   3   2     1307.15     1524.99     24.44 o 
   6   3   2       29.81       33.82      1.57 o 
   7   3   2      134.71      127.26      2.89 o 
   8   3   2        5.44        5.84      1.24 o 
   9   3   2       89.16       73.02      2.67 o 
  10   3   2        5.82        6.94      1.50 o 
  11   3   2       49.81       38.24      2.52 o 
  12   3   2       46.71       60.71      4.13 o 
  -9   4   2        4.12       -0.99      2.67 o 
  -8   4   2        1.42        2.19      1.61 o 
  -7   4   2       60.78       69.04      3.29 o 
  -6   4   2        0.41       -1.28      1.28 o 
  -5   4   2      177.67      169.93      2.89 o 
  -4   4   2       98.08      101.29      2.08 o 
  -3   4   2        4.48        5.92      0.73 o 
  -2   4   2      696.97      702.06      6.39 o 
  -1   4   2     1261.49     1391.48     11.10 o 
   0   4   2      546.46      476.76      4.38 o 
   1   4   2      584.71      520.04      5.63 o 
   2   4   2      657.02      632.33     11.80 o 
   3   4   2      552.78      492.28      4.53 o 
   4   4   2     6402.61     7138.90     51.72 o 
   5   4   2      224.34      269.39      3.10 o 
   6   4   2       17.42       16.33      2.96 o 
   7   4   2       97.85       92.96      2.52 o 
   8   4   2      130.30      114.73      3.00 o 
   9   4   2      213.01      191.44      4.13 o 
  10   4   2        0.91        2.34      1.31 o 
  11   4   2       35.58       27.10      2.26 o 
  12   4   2        0.27       -0.37      1.53 o 
  -8   5   2        2.88       -4.27      4.27 o 
  -7   5   2        3.89        1.83      1.61 o 
  -6   5   2       53.91       54.72      2.96 o 
  -5   5   2       19.42       25.68      1.75 o 
  -4   5   2        1.96        5.48      0.95 o 
  -3   5   2      167.52      174.78      2.74 o 
  -2   5   2        7.48        3.00      0.69 o 
  -1   5   2      329.87      331.19      3.69 o 
   0   5   2       13.73       17.68      0.84 o 
   1   5   2       34.64       43.72      1.50 o 
   2   5   2       12.68       25.79      1.28 o 
   3   5   2     1610.81     1891.91     20.86 o 
   4   5   2      324.30      375.03      4.75 o 
   5   5   2        4.36        4.71      0.77 o 
   6   5   2        4.60        3.54      1.28 o 
   7   5   2       64.85       79.37      3.58 o 
   8   5   2       47.09       40.33      2.05 o 
   9   5   2       57.30       72.65      2.67 o 
  10   5   2       20.41       18.01      1.86 o 
  11   5   2        8.08        6.57      1.61 o 
  12   5   2        0.48        0.62      1.57 o 
  -7   6   2       29.34       27.65      4.09 o 
  -6   6   2       48.07       52.12      4.57 o 
  -5   6   2       11.42       10.19      1.83 o 
  -4   6   2      131.36      119.23      3.80 o 
  -3   6   2       22.48       31.16      1.75 o 
  -2   6   2        8.54        5.59      1.02 o 
  -1   6   2       21.89       18.92      1.31 o 
   0   6   2      540.83      561.87      6.61 o 
   1   6   2      101.96      101.00      2.30 o 
   2   6   2       79.26       55.01      1.79 o 
   3   6   2       84.36       79.05      2.08 o 
   4   6   2       18.00       21.30      3.25 o 
   5   6   2        5.31        3.10      1.24 o 
   6   6   2      399.26      431.28      7.38 o 
   7   6   2      148.99      162.00      3.47 o 
   8   6   2        4.28       20.89      3.14 o 
   9   6   2        1.04        0.29      1.17 o 
  10   6   2        9.36        8.11      2.05 o 
  11   6   2        4.64        3.62      2.08 o 
  12   6   2        0.25       -1.46      2.01 o 
  -6   7   2        9.29       10.52      3.10 o 
  -5   7   2        8.52       13.99      2.16 o 
  -4   7   2       12.29       15.09      2.08 o 
  -3   7   2        1.40        3.73      1.57 o 
  -2   7   2        0.16        0.00      0.99 o 
  -1   7   2       30.62       34.74      1.83 o 
   0   7   2      135.47      140.34      3.00 o 
   1   7   2        8.67        4.57      0.99 o 
   2   7   2       12.14       10.41      1.13 o 
   3   7   2       63.56       67.58      2.12 o 
   4   7   2       59.06       62.43      2.08 o 
   5   7   2       42.00       56.51      3.29 o 
   6   7   2      144.67      138.95      4.38 o 
   7   7   2        0.38        3.69      1.72 o 
   8   7   2       28.63       26.34      2.78 o 
   9   7   2       13.22       13.84      2.92 o 
  10   7   2        1.99        6.76      2.08 o 
  11   7   2       12.73       11.43      2.41 o 
  -5   8   2        4.40        4.93      2.01 o 
  -4   8   2        3.76       -1.13      1.53 o 
  -3   8   2        5.88        1.90      1.61 o 
  -2   8   2        0.77       -0.88      1.42 o 
  -1   8   2       20.05       21.11      1.68 o 
   0   8   2      194.11      186.14      3.76 o 
   1   8   2      397.81      403.26      5.84 o 
   2   8   2        4.92        2.81      1.13 o 
   3   8   2       78.34       73.06      2.41 o 
   4   8   2        1.21        2.37      1.10 o 
   5   8   2       23.12       27.83      1.86 o 
   6   8   2        3.72       11.54      2.96 o 
   7   8   2       15.03       12.05      2.45 o 
   8   8   2      109.36      100.93      3.98 o 
   9   8   2       56.10       52.75      3.54 o 
  10   8   2        1.19        3.94      2.96 o 
  11   8   2       23.57       41.35      3.47 o 
  -4   9   2        6.60        5.66      2.16 o 
  -3   9   2        0.23        0.58      1.75 o 
  -2   9   2       26.94       28.16      2.70 o 
  -1   9   2       17.58       12.78      2.08 o 
   0   9   2       58.76       62.61      2.16 o 
   1   9   2       28.11       24.98      1.86 o 
   2   9   2       52.07       66.74      2.48 o 
   3   9   2        3.64        3.87      1.28 o 
   4   9   2      153.10      124.38      3.25 o 
   5   9   2       18.35       22.06      1.57 o 
   6   9   2       80.44       85.84      3.76 o 
   7   9   2       22.09       21.26      3.03 o 
   8   9   2       26.59       26.81      2.96 o 
   9   9   2        0.16       -1.90      1.90 o 
  10   9   2        1.00        7.71      2.85 o 
  11   9   2        8.99       11.14      4.68 o 
  -3  10   2        7.77        9.10      2.45 o 
  -2  10   2       34.77       51.54      3.62 o 
  -1  10   2       19.67       12.82      2.34 o 
   0  10   2        1.08       -0.07      1.57 o 
   1  10   2        0.61        1.53      1.61 o 
   2  10   2       14.63       16.11      1.79 o 
   3  10   2       95.41      119.66      3.40 o 
   4  10   2        2.20        2.78      1.35 o 
   5  10   2       20.99       19.51      1.90 o 
   6  10   2       45.73       45.88      3.25 o 
   7  10   2        2.29        2.08      1.79 o 
   8  10   2        0.91        3.21      2.89 o 
   9  10   2        1.45        4.35      2.70 o 
  10  10   2       51.70       65.68      4.09 o 
  -1  11   2       12.46       10.92      2.45 o 
   0  11   2        0.26       -1.24      1.72 o 
   1  11   2        7.37        2.59      1.86 o 
   2  11   2       12.78        4.86      1.90 o 
   3  11   2        0.27       -0.29      1.35 o 
   4  11   2       53.79       52.16      2.70 o 
   5  11   2        1.24        3.69      1.53 o 
   6  11   2        1.45        5.04      2.16 o 
   7  11   2        0.13        1.28      1.97 o 
   8  11   2        0.78        0.73      1.90 o 
   2  12   2        0.25        0.22      1.83 o 
   3  12   2        6.73       13.73      2.45 o 
   4  12   2        0.24        0.77      1.53 o 
   5  12   2        7.23        2.23      1.61 o 
   6  12   2       10.03        3.51      2.30 o 
   7  12   2        1.68        6.72      2.41 o 
  -5 -12   3       19.03       33.02      3.21 o 
  -4 -12   3        2.02        2.26      2.12 o 
  -3 -12   3       19.97        6.57      2.34 o 
  -8 -11   3       14.45       27.29      5.66 o 
  -7 -11   3       38.08       47.27      3.58 o 
  -6 -11   3        1.42        5.00      2.12 o 
  -5 -11   3        2.69        0.84      1.50 o 
  -4 -11   3       11.59       11.73      2.26 o 
  -3 -11   3        0.47        1.10      1.79 o 
  -2 -11   3       14.26        6.94      2.12 o 
  -1 -11   3       21.76       16.07      2.56 o 
   0 -11   3        6.07       13.41      2.48 o 
  -9 -10   3       10.90        4.64      3.00 o 
  -8 -10   3       35.61       46.39      4.09 o 
  -7 -10   3        2.81        5.44      2.08 o 
  -6 -10   3        1.11       -0.88      1.68 o 
  -5 -10   3       18.89       19.65      1.94 o 
  -4 -10   3        7.13        6.39      1.57 o 
  -3 -10   3        0.75        1.06      1.64 o 
  -2 -10   3       28.76       31.19      2.81 o 
  -1 -10   3        9.20       11.58      2.19 o 
   0 -10   3       34.71       30.43      2.85 o 
   1 -10   3        3.51        5.77      2.08 o 
   2 -10   3       13.02        3.84      2.19 o 
 -10  -9   3       10.96        7.52      3.00 o 
  -9  -9   3       19.40       28.20      2.96 o 
  -8  -9   3        5.04        5.59      2.63 o 
  -7  -9   3        7.82        9.13      3.00 o 
  -6  -9   3       19.93       26.85      2.63 o 
  -5  -9   3        1.22       -1.13      1.13 o 
  -4  -9   3       31.70       39.52      2.19 o 
  -3  -9   3       78.82       65.82      2.59 o 
  -2  -9   3        3.04        0.62      1.50 o 
  -1  -9   3       92.94      103.15      3.91 o 
   0  -9   3       58.91       53.15      3.10 o 
   1  -9   3        8.64        6.39      1.94 o 
   2  -9   3       15.23       20.42      2.52 o 
   3  -9   3        0.01        1.64      1.90 o 
   4  -9   3        5.46        1.50      1.90 o 
 -11  -8   3        0.00        2.16      3.29 o 
 -10  -8   3       37.13       54.32      4.13 o 
  -9  -8   3       10.69       11.94      2.70 o 
  -8  -8   3       56.12       47.30      3.14 o 
  -7  -8   3       43.13       28.89      3.03 o 
  -6  -8   3       78.53       84.42      4.16 o 
  -5  -8   3        0.43        2.01      1.28 o 
  -4  -8   3       46.57       44.97      2.16 o 
  -3  -8   3       47.10       40.69      2.05 o 
  -2  -8   3       48.45       47.27      2.08 o 
  -1  -8   3        3.10       -0.07      1.28 o 
   0  -8   3        3.53        3.94      1.53 o 
   1  -8   3       92.81       99.46      3.76 o 
   2  -8   3       16.35       18.30      2.23 o 
   3  -8   3       37.09       47.34      3.18 o 
   4  -8   3        7.20        6.61      2.01 o 
   5  -8   3        0.52       -1.64      1.64 o 
 -11  -7   3       26.47       31.49      3.25 o 
 -10  -7   3        0.74        1.31      1.90 o 
  -9  -7   3        3.86       10.92      2.96 o 
  -8  -7   3       25.62       18.37      2.78 o 
  -7  -7   3     2509.75     2381.52     28.38 o 
  -6  -7   3       53.54       54.02      3.25 o 
  -5  -7   3      351.23      379.74      5.66 o 
  -4  -7   3      170.60      168.28      3.40 o 
  -3  -7   3      196.99      211.53      3.80 o 
  -2  -7   3        7.17        8.04      1.13 o 
  -1  -7   3       23.57       32.51      1.68 o 
   0  -7   3      172.81      183.22      4.53 o 
   1  -7   3        6.36        9.64      1.68 o 
   2  -7   3      136.52      127.96      4.05 o 
   3  -7   3        5.45        2.92      1.64 o 
   4  -7   3       27.73       32.40      2.70 o 
   5  -7   3       14.56       13.15      2.23 o 
   6  -7   3        7.10        9.94      3.32 o 
 -11  -6   3        0.65        2.70      1.61 o 
 -10  -6   3       12.49       19.76      2.05 o 
  -9  -6   3       25.22       25.20      2.05 o 
  -8  -6   3       92.50       96.18      3.43 o 
  -7  -6   3       33.12       28.49      2.30 o 
  -6  -6   3        2.64        6.32      1.46 o 
  -5  -6   3      458.13      460.43      5.00 o 
  -4  -6   3       37.56       39.01      1.57 o 
  -3  -6   3      178.88      197.47      2.70 o 
  -2  -6   3      302.85      330.43      3.73 o 
  -1  -6   3       14.76       10.08      0.80 o 
   0  -6   3      120.34      128.87      2.12 o 
   1  -6   3        0.07       -0.73      0.73 o 
   2  -6   3        0.04        1.31      0.95 o 
   3  -6   3      437.98      442.79      6.17 o 
   4  -6   3        9.34        7.52      1.35 o 
   5  -6   3        0.44       -1.02      1.02 o 
   6  -6   3        0.00       -1.39      1.39 o 
   7  -6   3        4.25        4.93      3.03 o 
 -11  -5   3        0.19       -0.99      1.50 o 
 -10  -5   3       10.92       14.61      1.86 o 
  -9  -5   3        9.87       11.03      1.64 o 
  -8  -5   3      317.99      303.91      5.22 o 
  -7  -5   3      199.59      218.51      4.38 o 
  -6  -5   3      396.72      386.83      5.48 o 
  -5  -5   3      107.62      108.08      1.97 o 
  -4  -5   3      339.77      311.47      3.62 o 
  -3  -5   3       34.43       35.65      1.57 o 
  -2  -5   3       25.06       10.52      0.73 o 
  -1  -5   3        4.02       20.24      0.91 o 
   0  -5   3       19.37       20.53      0.91 o 
   1  -5   3        4.93        8.26      0.69 o 
   2  -5   3      577.91      571.44      6.76 o 
   3  -5   3       18.12       20.35      1.42 o 
   4  -5   3       25.21       20.60      1.57 o 
   5  -5   3       19.66       19.07      1.64 o 
   6  -5   3        0.00        0.73      1.46 o 
   7  -5   3        4.01        4.42      1.83 o 
   8  -5   3        3.15        0.44      4.20 o 
 -11  -4   3        6.49        4.02      1.72 o 
 -10  -4   3        2.36        1.61      1.39 o 
  -9  -4   3        0.49        5.08      1.46 o 
  -8  -4   3       88.60       80.62      2.74 o 
  -7  -4   3      494.33      532.68      6.98 o 
  -6  -4   3       79.87       85.66      2.67 o 
  -5  -4   3      443.25      425.44      4.42 o 
  -4  -4   3        7.75       19.94      0.95 o 
  -3  -4   3      288.59      314.25      3.40 o 
  -2  -4   3       24.99       58.41      1.68 o 
  -1  -4   3        0.40        5.55      0.55 o 
   0  -4   3       80.36      138.77      1.90 o 
   1  -4   3      636.50      610.85      5.52 o 
   2  -4   3       12.92        9.06      0.69 o 
   3  -4   3      131.47      129.67      2.70 o 
   4  -4   3       18.49       16.47      1.35 o 
   5  -4   3       27.92       28.38      1.75 o 
   6  -4   3      113.84      108.52      3.10 o 
   7  -4   3        1.12        3.65      1.64 o 
   8  -4   3        3.44        3.40      1.94 o 
   9  -4   3       50.84       57.71      6.57 o 
 -11  -3   3        0.92        1.21      1.57 o 
 -10  -3   3       98.51       84.12      2.70 o 
  -9  -3   3        7.99        3.47      1.39 o 
  -8  -3   3       14.65       16.99      1.61 o 
  -7  -3   3      112.68      115.94      2.92 o 
  -6  -3   3      160.72      178.91      2.85 o 
  -5  -3   3       54.22       53.81      1.57 o 
  -4  -3   3      279.07      318.48      3.40 o 
  -3  -3   3      382.19      302.78      3.14 o 
  -2  -3   3     1398.41     1202.01      9.50 o 
  -1  -3   3     6371.81     6858.77     70.39 o 
   0  -3   3       61.12       72.07      1.24 o 
   1  -3   3       13.80       24.33      0.80 o 
   2  -3   3      206.91      181.07      2.23 o 
   3  -3   3      438.68      377.99      3.91 o 
   4  -3   3       23.41       39.41      1.28 o 
   5  -3   3       41.92       33.86      1.68 o 
   6  -3   3       75.62       85.91      3.29 o 
   7  -3   3      225.73      201.56      5.26 o 
   8  -3   3       13.22       15.01      2.26 o 
   9  -3   3       32.06       41.20      3.32 o 
 -11  -2   3        2.49        3.91      1.64 o 
 -10  -2   3        1.82        1.10      1.35 o 
  -9  -2   3      101.89       91.32      3.03 o 
  -8  -2   3       67.78       69.00      2.48 o 
  -7  -2   3       18.69       26.19      1.64 o 
  -6  -2   3       21.26       31.01      1.57 o 
  -5  -2   3        1.62        0.37      0.69 o 
  -4  -2   3       15.11       41.60      1.31 o 
  -3  -2   3     1046.07      863.51      7.09 o 
  -2  -2   3        7.13        4.35      0.58 o 
  -1  -2   3      165.96      128.54      1.64 o 
   0  -2   3      278.51      462.73      8.26 o 
   1  -2   3        2.26        3.03      0.37 o 
   2  -2   3     3735.82     4271.82     31.27 o 
   3  -2   3       20.87       19.98      0.84 o 
   4  -2   3      889.71     1101.01      9.20 o 
   5  -2   3       35.38       42.52      1.31 o 
   6  -2   3        8.07        9.35      1.57 o 
   7  -2   3        0.96       -1.17      1.17 o 
   8  -2   3        4.11        1.24      1.61 o 
   9  -2   3        5.65        3.36      1.79 o 
  10  -2   3       11.87       22.76      2.78 o 
 -11  -1   3        0.42       -1.46      1.72 o 
 -10  -1   3       37.23       41.02      2.56 o 
  -9  -1   3       55.71       52.93      2.52 o 
  -8  -1   3       28.29       28.75      1.86 o 
  -7  -1   3       37.01       37.99      1.90 o 
  -6  -1   3      174.46      167.73      3.21 o 
  -5  -1   3       57.14      103.45      1.61 o 
  -4  -1   3       21.96       21.51      0.77 o 
  -3  -1   3     6335.54     6525.86     65.68 o 
  -2  -1   3      319.92      157.76      1.83 o 
  -1  -1   3    34471.58    36527.48    517.34 o 
   0  -1   3      128.76      100.16      1.64 o 
   1  -1   3    19696.87    22107.00    314.90 o 
   2  -1   3     4965.25     4599.73     33.57 o 
   3  -1   3      152.27      180.08      2.16 o 
   4  -1   3      782.82     1011.63      8.44 o 
   5  -1   3        0.23        2.19      0.58 o 
   6  -1   3       93.62       91.61      2.26 o 
   7  -1   3        3.04        0.77      1.28 o 
   8  -1   3        0.00       -1.31      1.31 o 
   9  -1   3       64.87       66.41      3.51 o 
  10  -1   3       12.56       13.95      2.56 o 
 -10   0   3        0.38       -0.29      1.39 o 
  -9   0   3        0.11       -1.10      1.10 o 
  -8   0   3       11.68       13.22      1.53 o 
  -7   0   3        0.18        1.28      1.02 o 
  -6   0   3       19.09       20.86      1.39 o 
  -5   0   3      213.69      202.69      2.59 o 
  -4   0   3       29.71       49.17      1.13 o 
  -3   0   3       92.90       80.58      1.31 o 
  -2   0   3       91.14      147.28      1.68 o 
  -1   0   3       82.77       44.45      1.28 o 
   0   0   3      624.97      646.83      5.08 o 
   1   0   3      325.17      204.55      4.02 o 
   2   0   3      328.07      182.97      1.94 o 
   3   0   3      469.68      544.81      4.75 o 
   4   0   3      390.51      334.30      3.43 o 
   5   0   3       57.55       92.34      1.68 o 
   6   0   3       78.06       93.18      2.30 o 
   7   0   3        0.56        0.77      0.88 o 
   8   0   3        3.86        4.05      1.46 o 
   9   0   3        9.15        4.42      1.75 o 
  10   0   3        9.06        4.49      1.94 o 
  11   0   3        7.08       16.22      2.74 o 
 -10   1   3        7.43       12.05      3.25 o 
  -9   1   3        5.47        2.59      1.42 o 
  -8   1   3       16.53       23.60      1.83 o 
  -7   1   3      671.00      639.49      8.04 o 
  -6   1   3        9.59       17.50      1.39 o 
  -5   1   3      347.49      358.15      3.94 o 
  -4   1   3       94.83       81.49      1.53 o 
  -3   1   3      311.16      288.13      3.03 o 
  -2   1   3       43.28       21.73      0.77 o 
  -1   1   3    19636.97    21992.63    320.82 o 
   0   1   3        6.64        8.55      0.44 o 
   1   1   3     2484.15     2510.32     18.41 o 
   2   1   3      623.92      443.08      3.76 o 
   3   1   3      334.43      325.93      3.10 o 
   4   1   3      267.66      212.22      2.41 o 
   5   1   3       86.38       95.26      1.61 o 
   6   1   3      108.53      105.38      2.41 o 
   7   1   3       23.51       31.60      1.68 o 
   8   1   3      109.10      111.59      2.96 o 
   9   1   3        3.35        7.63      1.79 o 
  10   1   3       42.62       40.98      3.18 o 
  11   1   3        0.14        1.79      2.01 o 
 -10   2   3        2.35       -0.95      2.85 o 
  -9   2   3        0.09       -1.61      1.61 o 
  -8   2   3       59.37       64.07      2.56 o 
  -7   2   3       40.20       39.23      2.05 o 
  -6   2   3      109.02       97.86      2.63 o 
  -5   2   3      132.98      126.53      2.23 o 
  -4   2   3      177.69      200.28      2.70 o 
  -3   2   3      548.27      451.70      4.42 o 
  -2   2   3     1397.61     1577.95     12.24 o 
  -1   2   3     8826.74     8438.59     61.99 o 
   0   2   3      281.53      194.80      2.01 o 
   1   2   3      423.82      315.45      5.92 o 
   2   2   3        1.98        2.59      0.55 o 
   3   2   3      163.95      116.74      2.56 o 
   4   2   3      150.67       92.09      3.36 o 
   5   2   3      295.95      309.86      3.25 o 
   6   2   3       39.59       36.42      1.57 o 
   7   2   3       41.71       30.87      1.64 o 
   8   2   3      198.97      207.73      4.05 o 
   9   2   3       48.39       64.18      2.52 o 
  10   2   3        0.33       -0.77      1.57 o 
  11   2   3       21.50       30.28      3.00 o 
  -9   3   3        2.04        3.65      2.78 o 
  -8   3   3        4.55        8.11      1.94 o 
  -7   3   3       46.57       50.66      2.26 o 
  -6   3   3        0.23       -0.69      0.99 o 
  -5   3   3        0.48        1.17      0.77 o 
  -4   3   3      140.70      123.32      2.19 o 
  -3   3   3       38.00       47.52      1.35 o 
  -2   3   3        7.43        3.07      0.58 o 
  -1   3   3      757.22      760.50      6.43 o 
   0   3   3     1128.29     1163.58      9.13 o 
   1   3   3       93.94       87.45      1.24 o 
   2   3   3      180.21      116.38      2.37 o 
   3   3   3       44.58       10.89      0.69 o 
   4   3   3      145.25      166.78      2.56 o 
   5   3   3      132.47      166.64      5.04 o 
   6   3   3       54.63       60.64      1.90 o 
   7   3   3        0.71        0.22      0.84 o 
   8   3   3      178.54      159.59      3.51 o 
   9   3   3      109.52      109.14      3.18 o 
  10   3   3       51.20       45.55      2.45 o 
  11   3   3       59.11       63.70      3.65 o 
  12   3   3        0.23       -2.56      2.56 o 
  -8   4   3       19.68       16.84      3.10 o 
  -7   4   3        0.03       -0.80      1.46 o 
  -6   4   3       13.90       17.83      1.61 o 
  -5   4   3        0.03        0.84      0.84 o 
  -4   4   3        4.49        5.99      0.88 o 
  -3   4   3       14.13       27.36      1.21 o 
  -2   4   3      540.19      686.79      6.32 o 
  -1   4   3     1391.82     1431.37     11.43 o 
   0   4   3       64.62       71.19      1.31 o 
   1   4   3       48.32       43.18      1.35 o 
   2   4   3      223.16      137.45      4.38 o 
   3   4   3       82.74       87.78      1.50 o 
   4   4   3       39.04       44.53      1.21 o 
   5   4   3      215.63      195.93      2.59 o 
   6   4   3      144.97      146.37      5.30 o 
   7   4   3       17.17       18.92      1.42 o 
   8   4   3       48.74       52.49      2.23 o 
   9   4   3       12.50        7.45      1.39 o 
  10   4   3      159.96      184.06      4.27 o 
  11   4   3       35.97       44.82      2.63 o 
  12   4   3        8.78        2.37      2.23 o 
  -7   5   3        1.51        1.17      1.57 o 
  -6   5   3        0.76        0.62      1.42 o 
  -5   5   3       31.69       36.24      1.68 o 
  -4   5   3      380.78      376.60      4.64 o 
  -3   5   3       82.05       75.72      1.86 o 
  -2   5   3        0.81        0.22      0.62 o 
  -1   5   3      125.33      109.55      1.90 o 
   0   5   3       68.90      107.24      1.75 o 
   1   5   3      134.36      172.52      2.85 o 
   2   5   3      227.77      225.45      3.40 o 
   3   5   3      191.65      235.53      6.50 o 
   4   5   3      192.40      165.36      2.34 o 
   5   5   3      199.57      255.80      3.07 o 
   6   5   3       10.10        9.61      1.35 o 
   7   5   3      550.80      565.04      9.13 o 
   8   5   3       15.42       21.26      1.64 o 
   9   5   3        0.00       -1.10      1.10 o 
  10   5   3       52.31       48.84      2.45 o 
  11   5   3        0.39       -0.91      1.35 o 
  12   5   3        3.36       -0.55      1.57 o 
  -6   6   3        1.47        5.66      1.75 o 
  -5   6   3        1.09       -1.21      1.31 o 
  -4   6   3      180.58      174.05      3.62 o 
  -3   6   3       17.66       28.35      1.72 o 
  -2   6   3        0.87        2.78      0.95 o 
  -1   6   3       12.24       18.67      1.31 o 
   0   6   3      295.85      291.38      4.27 o 
   1   6   3       45.48       52.71      1.75 o 
   2   6   3        4.08        9.86      1.02 o 
   3   6   3      129.10      144.87      2.81 o 
   4   6   3      145.24      129.89      5.30 o 
   5   6   3       12.00       10.81      1.35 o 
   6   6   3      111.73       94.24      3.36 o 
   7   6   3       46.23       45.18      2.96 o 
   8   6   3      536.87      528.52      9.31 o 
   9   6   3       92.28       73.49      3.51 o 
  10   6   3        2.68        4.82      1.90 o 
  11   6   3       14.32       14.03      2.48 o 
  12   6   3       19.40       32.47      4.38 o 
  -5   7   3       17.13       18.56      2.30 o 
  -4   7   3       78.00       52.38      2.92 o 
  -3   7   3       20.90       24.00      2.23 o 
  -2   7   3       23.39       18.85      1.57 o 
  -1   7   3        3.76        0.55      0.95 o 
   0   7   3        0.70        0.69      0.88 o 
   1   7   3        1.56        1.06      0.84 o 
   2   7   3       40.89       45.88      1.83 o 
   3   7   3       40.41       34.23      1.72 o 
   4   7   3        0.00        0.69      0.88 o 
   5   7   3      588.85      584.26      7.27 o 
   6   7   3       26.58       24.25      2.52 o 
   7   7   3       99.84       87.01      3.47 o 
   8   7   3       35.51       26.77      2.74 o 
   9   7   3        3.58        6.79      2.85 o 
  10   7   3       18.32       16.04      2.41 o 
  11   7   3        0.01       -1.75      1.75 o 
  -5   8   3        0.06        0.18      1.75 o 
  -4   8   3        2.84        4.09      1.75 o 
  -3   8   3        2.75        1.72      1.57 o 
  -2   8   3       27.96       18.08      2.16 o 
  -1   8   3        2.34        1.86      1.13 o 
   0   8   3       20.68       21.19      1.68 o 
   1   8   3        6.89       10.08      1.39 o 
   2   8   3      125.41      123.24      3.03 o 
   3   8   3        3.66        4.60      1.17 o 
   4   8   3      349.04      353.81      5.41 o 
   5   8   3       98.51       89.09      2.67 o 
   6   8   3      373.28      379.08      7.67 o 
   7   8   3       18.24       16.25      2.52 o 
   8   8   3        1.58        0.62      1.72 o 
   9   8   3       10.03       13.52      2.67 o 
  10   8   3        2.16        0.95      2.81 o 
  11   8   3       12.47        6.94      2.30 o 
  -4   9   3       12.64       10.59      2.37 o 
  -3   9   3        0.61       -0.62      1.72 o 
  -2   9   3       16.72        9.42      2.05 o 
  -1   9   3       15.08       13.37      2.08 o 
   0   9   3        5.01        1.90      1.21 o 
   1   9   3       66.57       61.33      2.45 o 
   2   9   3       80.57       65.90      2.48 o 
   3   9   3       74.99       64.18      2.45 o 
   4   9   3      109.20      106.19      3.03 o 
   5   9   3       17.85       23.30      1.86 o 
   6   9   3        1.03        2.59      1.75 o 
   7   9   3        7.42        8.84      2.81 o 
   8   9   3        8.89       10.74      2.56 o 
   9   9   3        7.88       13.30      2.41 o 
  10   9   3       33.66       47.05      3.76 o 
  11   9   3        3.81        6.76      4.53 o 
  -3  10   3       48.81       70.28      3.94 o 
  -2  10   3       38.05       35.25      3.18 o 
  -1  10   3        1.47        2.08      1.83 o 
   0  10   3       43.61       50.59      3.25 o 
   1  10   3       33.03       33.86      2.19 o 
   2  10   3        0.05        0.91      1.28 o 
   3  10   3        5.22        5.81      1.46 o 
   4  10   3      225.56      221.61      4.57 o 
   5  10   3      223.68      208.61      4.42 o 
   6  10   3       42.41       38.97      2.37 o 
   7  10   3        1.35       -0.58      1.72 o 
   8  10   3        4.36        3.69      2.92 o 
   9  10   3       20.52       28.42      3.21 o 
  10  10   3        2.22        3.84      2.56 o 
  -1  11   3        0.23        2.19      1.94 o 
   0  11   3        0.31        1.28      1.86 o 
   1  11   3        4.20        0.99      1.79 o 
   2  11   3       18.85       23.45      2.12 o 
   3  11   3        0.40        1.61      1.42 o 
   4  11   3       33.90       55.70      2.70 o 
   5  11   3        9.58       13.15      1.83 o 
   6  11   3       39.58       36.16      3.07 o 
   7  11   3        2.02        7.45      2.26 o 
   8  11   3        5.92        8.55      4.49 o 
   2  12   3        1.34        7.82      2.19 o 
   3  12   3        0.01        1.79      1.90 o 
   4  12   3        3.97        3.91      1.68 o 
   5  12   3       25.66       21.81      2.23 o 
   6  12   3        0.93       -0.73      1.86 o 
   7  12   3        0.06       -1.42      2.05 o 
  -5 -12   4        1.57       -2.52      2.52 o 
  -4 -12   4        0.28       -0.95      2.05 o 
  -3 -12   4       18.94       14.17      3.84 o 
  -8 -11   4        3.40        2.12      4.97 o 
  -7 -11   4       16.79       18.23      2.78 o 
  -6 -11   4        2.07        2.30      2.05 o 
  -5 -11   4        1.30        0.66      1.83 o 
  -4 -11   4        0.17       -1.68      1.68 o 
  -3 -11   4        2.34        3.40      2.05 o 
  -2 -11   4       55.29       60.75      3.73 o 
  -1 -11   4        1.23       -0.55      1.94 o 
   0 -11   4        2.20        2.30      2.05 o 
  -9 -10   4        4.55       11.87      3.14 o 
  -8 -10   4        0.79       -0.58      3.14 o 
  -7 -10   4        8.02        1.31      4.57 o 
  -6 -10   4        3.85        2.92      1.90 o 
  -5 -10   4       45.78       54.75      2.63 o 
  -4 -10   4        9.27       12.35      2.19 o 
  -3 -10   4        2.51       -0.18      1.64 o 
  -2 -10   4       40.77       43.69      3.14 o 
  -1 -10   4       49.35       63.78      3.51 o 
   0 -10   4       20.34       23.49      2.70 o 
   1 -10   4        0.00       -0.33      1.79 o 
   2 -10   4        0.32        1.13      2.05 o 
 -10  -9   4        9.04       11.69      3.07 o 
  -9  -9   4       17.33       16.62      2.70 o 
  -8  -9   4       34.92       45.07      3.65 o 
  -7  -9   4       29.29       36.75      3.51 o 
  -6  -9   4       19.07       36.82      2.92 o 
  -5  -9   4        2.21        1.21      1.24 o 
  -4  -9   4        6.72        6.79      1.46 o 
  -3  -9   4       17.93       16.91      1.75 o 
  -2  -9   4        0.15        1.42      1.64 o 
  -1  -9   4        4.27        4.75      1.79 o 
   0  -9   4        0.76       -0.62      1.50 o 
   1  -9   4        0.23        2.81      1.75 o 
   2  -9   4       16.43       24.80      2.70 o 
   3  -9   4        0.78       -1.02      1.83 o 
   4  -9   4       10.70       13.70      2.56 o 
 -10  -8   4        0.87        4.93      3.18 o 
  -9  -8   4       65.33       68.71      3.94 o 
  -8  -8   4       10.32       21.99      2.63 o 
  -7  -8   4      155.69      154.26      5.04 o 
  -6  -8   4      415.38      407.06      8.11 o 
  -5  -8   4       10.37        3.65      1.39 o 
  -4  -8   4      192.62      184.06      3.80 o 
  -3  -8   4       25.57       21.30      1.72 o 
  -2  -8   4      175.11      198.34      3.87 o 
  -1  -8   4        0.93       -0.40      1.31 o 
   0  -8   4       13.77       13.44      1.94 o 
   1  -8   4       60.36       64.25      3.18 o 
   2  -8   4        2.92        2.70      1.75 o 
   3  -8   4      137.99      146.69      4.86 o 
   4  -8   4        0.83        0.26      1.75 o 
   5  -8   4        8.72       16.69      2.63 o 
 -11  -7   4        0.66       -0.44      2.05 o 
 -10  -7   4       16.03       20.78      2.63 o 
  -9  -7   4       43.46       48.95      3.76 o 
  -8  -7   4      115.98      114.66      4.38 o 
  -7  -7   4      150.08      147.94      4.64 o 
  -6  -7   4       72.75       74.33      3.62 o 
  -5  -7   4      777.32      772.89      9.02 o 
  -4  -7   4       62.98       87.67      2.52 o 
  -3  -7   4       85.36       75.90      2.30 o 
  -2  -7   4        1.02        3.21      1.06 o 
  -1  -7   4        1.33        1.61      0.95 o 
   0  -7   4       77.04       92.45      3.32 o 
   1  -7   4       32.77       34.12      2.45 o 
   2  -7   4        3.00        2.92      1.57 o 
   3  -7   4       10.75        9.10      1.90 o 
   4  -7   4        7.17        7.60      1.86 o 
   5  -7   4       10.34        8.88      2.05 o 
   6  -7   4        0.31       -1.72      2.34 o 
 -11  -6   4       11.43       13.84      2.08 o 
 -10  -6   4       32.33       30.46      2.34 o 
  -9  -6   4       15.23       16.00      1.83 o 
  -8  -6   4      346.96      358.19      6.06 o 
  -7  -6   4       36.69       45.59      2.48 o 
  -6  -6   4      893.33      871.69      9.83 o 
  -5  -6   4       97.43      103.04      2.23 o 
  -4  -6   4       54.05       58.52      1.83 o 
  -3  -6   4      614.97      652.13     11.58 o 
  -2  -6   4      333.17      347.74      3.94 o 
  -1  -6   4        4.92        4.89      0.69 o 
   0  -6   4       20.03       19.21      1.02 o 
   1  -6   4       21.77       22.06      1.39 o 
   2  -6   4      564.62      512.01      6.61 o 
   3  -6   4       58.94       55.85      2.23 o 
   4  -6   4       45.62       37.77      2.05 o 
   5  -6   4        4.13        4.60      1.31 o 
   6  -6   4        5.80       10.56      2.08 o 
   7  -6   4        2.43        9.06      3.25 o 
 -11  -5   4        0.82        0.66      1.64 o 
 -10  -5   4        5.85        5.41      1.64 o 
  -9  -5   4        6.32        2.52      1.39 o 
  -8  -5   4        8.16        9.50      1.53 o 
  -7  -5   4      806.06      812.04      9.64 o 
  -6  -5   4       46.16       47.38      2.16 o 
  -5  -5   4       54.65       60.27      1.57 o 
  -4  -5   4       83.92       77.07      1.75 o 
  -3  -5   4       19.30       26.99      1.31 o 
  -2  -5   4       25.82       27.51      1.06 o 
  -1  -5   4      341.23      377.73      3.98 o 
   0  -5   4       15.38       11.83      0.77 o 
   1  -5   4      137.72      166.13      2.37 o 
   2  -5   4       15.62       17.17      1.28 o 
   3  -5   4       42.02       55.05      2.01 o 
   4  -5   4       23.18       22.57      1.64 o 
   5  -5   4       70.17       65.42      2.45 o 
   6  -5   4        8.99        5.19      1.68 o 
   7  -5   4        4.46        9.06      2.08 o 
   8  -5   4       14.47        8.29      4.60 o 
 -11  -4   4        0.02       -1.42      1.42 o 
 -10  -4   4        2.22        1.42      1.46 o 
  -9  -4   4      165.62      164.96      3.98 o 
  -8  -4   4      516.16      464.59      6.72 o 
  -7  -4   4      174.65      183.77      3.76 o 
  -6  -4   4      111.57      113.38      3.00 o 
  -5  -4   4      113.71      109.77      2.01 o 
  -4  -4   4      105.15      101.73      1.79 o 
  -3  -4   4      315.81      291.45      3.32 o 
  -2  -4   4      428.02      511.64      4.89 o 
  -1  -4   4       31.40       13.08      0.77 o 
   0  -4   4        7.79        5.88      0.58 o 
   1  -4   4        6.26        2.59      0.51 o 
   2  -4   4       32.51       43.72      1.17 o 
   3  -4   4      641.60      655.74      7.56 o 
   4  -4   4       59.86       56.33      2.01 o 
   5  -4   4      113.94      102.31      2.78 o 
   6  -4   4       30.47       32.03      1.75 o 
   7  -4   4       82.55       58.63      3.29 o 
   8  -4   4       13.98        9.13      2.16 o 
   9  -4   4       59.32       74.37      7.01 o 
 -11  -3   4        0.01        0.07      1.53 o 
 -10  -3   4        0.20       -0.84      1.31 o 
  -9  -3   4      104.37      102.50      3.18 o 
  -8  -3   4      163.72      162.11      3.73 o 
  -7  -3   4       65.57       59.69      2.23 o 
  -6  -3   4       88.35       91.43      2.45 o 
  -5  -3   4        9.13       17.24      1.06 o 
  -4  -3   4      150.38      137.64      2.05 o 
  -3  -3   4       10.16       22.21      0.88 o 
  -2  -3   4      107.32      140.45      1.97 o 
  -1  -3   4      397.26      402.57      5.63 o 
   0  -3   4        0.09        5.04      0.51 o 
   1  -3   4        4.43        9.06      0.58 o 
   2  -3   4      696.93      695.37      6.06 o 
   3  -3   4        0.87        5.30      0.58 o 
   4  -3   4      453.53      472.52      5.95 o 
   5  -3   4       68.53       62.50      2.12 o 
   6  -3   4       79.02       82.81      2.59 o 
   7  -3   4        1.14        4.13      1.57 o 
   8  -3   4       21.44       25.53      2.59 o 
   9  -3   4        7.57       16.40      2.56 o 
 -11  -2   4        3.19       -1.10      1.83 o 
 -10  -2   4        1.05       -1.42      1.42 o 
  -9  -2   4       24.47       26.30      1.75 o 
  -8  -2   4       31.58       35.21      2.08 o 
  -7  -2   4       57.74       71.23      2.34 o 
  -6  -2   4      350.60      368.01      4.49 o 
  -5  -2   4       16.56       17.35      1.28 o 
  -4  -2   4      254.40      305.55      4.31 o 
  -3  -2   4      210.92      249.92      2.74 o 
  -2  -2   4      367.39      324.18      3.18 o 
  -1  -2   4     3117.85     4190.47     35.14 o 
   0  -2   4     1237.28     1219.62     13.11 o 
   1  -2   4       91.86       56.14      1.39 o 
   2  -2   4     1171.71     1444.12     13.30 o 
   3  -2   4      340.66      375.54      3.73 o 
   4  -2   4      201.72      214.82      2.70 o 
   5  -2   4        6.15       11.58      1.13 o 
   6  -2   4       96.90       95.67      2.56 o 
   7  -2   4       74.60       51.18      2.78 o 
   8  -2   4       70.02       60.42      3.18 o 
   9  -2   4      210.11      212.63      6.03 o 
  10  -2   4        3.87       -0.22      2.01 o 
 -11  -1   4        4.97        5.55      2.16 o 
 -10  -1   4        5.72        5.70      1.39 o 
  -9  -1   4        2.11        0.80      1.28 o 
  -8  -1   4       23.59       23.52      1.79 o 
  -7  -1   4        6.28        7.45      1.21 o 
  -6  -1   4       70.59       86.06      2.34 o 
  -5  -1   4        0.18       -0.33      0.44 o 
  -4  -1   4       68.79       87.78      1.50 o 
  -3  -1   4      845.32      799.04      9.20 o 
  -2  -1   4     1473.96     1920.91     14.43 o 
  -1  -1   4       38.83        7.12      0.66 o 
   0  -1   4     5448.25     5262.66     52.96 o 
   1  -1   4    24533.13    26924.32    381.35 o 
   2  -1   4       99.77       83.21      1.64 o 
   3  -1   4     1043.68     1170.09      9.35 o 
   4  -1   4      250.43      212.81      2.63 o 
   5  -1   4       78.30       63.59      1.50 o 
   6  -1   4        6.29        8.66      1.02 o 
   7  -1   4       55.24       48.95      2.59 o 
   8  -1   4        0.14        0.37      1.50 o 
   9  -1   4       14.20       12.05      2.23 o 
  10  -1   4        2.06        5.59      2.16 o 
 -10   0   4        4.62        8.80      2.19 o 
  -9   0   4       10.46        8.88      1.61 o 
  -8   0   4       18.42       21.44      1.79 o 
  -7   0   4       81.29       88.83      2.59 o 
  -6   0   4      100.80       98.84      2.52 o 
  -5   0   4        6.60        6.90      0.66 o 
  -4   0   4      253.62      219.31      2.63 o 
  -3   0   4        0.19       -0.04      0.40 o 
  -2   0   4      734.45      680.95     12.02 o 
  -1   0   4     7149.00     6336.32     54.50 o 
   0   0   4    21346.00    20585.88    150.38 o 
   1   0   4       89.78       79.56      2.63 o 
   2   0   4       32.25       56.44      0.99 o 
   3   0   4      152.79       84.60      1.35 o 
   4   0   4      170.73      248.61      2.81 o 
   5   0   4      271.73      314.25      3.51 o 
   6   0   4        8.92        9.50      1.02 o 
   7   0   4        5.11        2.74      0.95 o 
   8   0   4        1.45        3.84      1.53 o 
   9   0   4        5.78       11.36      2.12 o 
  10   0   4       12.06       12.89      2.26 o 
  11   0   4        1.88        5.00      2.19 o 
 -10   1   4       12.56       11.94      3.51 o 
  -9   1   4        1.20        0.04      1.53 o 
  -8   1   4        3.04        4.53      1.35 o 
  -7   1   4       17.66       23.27      1.72 o 
  -6   1   4       22.44       23.16      1.53 o 
  -5   1   4        4.95        9.35      0.80 o 
  -4   1   4      118.56      113.78      1.86 o 
  -3   1   4      206.51      175.51      2.23 o 
  -2   1   4        7.34        1.13      0.40 o 
  -1   1   4    22349.84    24493.41    356.51 o 
   0   1   4       63.68       54.46      2.26 o 
   1   1   4      535.00      501.27      4.16 o 
   2   1   4     1105.82      862.82      6.83 o 
   3   1   4      767.97      597.44      5.11 o 
   4   1   4      224.59      241.45      2.70 o 
   5   1   4       13.00       40.33      1.13 o 
   6   1   4       11.48       16.88      1.17 o 
   7   1   4      116.46      117.11      2.78 o 
   8   1   4      126.34      137.23      3.25 o 
   9   1   4       36.55       31.08      2.67 o 
  10   1   4        1.26       -1.46      1.46 o 
  11   1   4       14.66       12.82      2.37 o 
  -9   2   4        0.66        3.36      2.74 o 
  -8   2   4       70.80       66.19      2.63 o 
  -7   2   4        3.91        8.51      1.39 o 
  -6   2   4      149.97      139.10      3.10 o 
  -5   2   4       39.67       38.65      1.39 o 
  -4   2   4      282.10      277.13      3.32 o 
  -3   2   4      126.65      158.16      2.23 o 
  -2   2   4      666.03      947.67      6.98 o 
  -1   2   4       13.72       14.46      0.66 o 
   0   2   4        1.75       21.92      0.66 o 
   1   2   4      876.29      673.86      7.82 o 
   2   2   4     2320.37     2564.41     18.96 o 
   3   2   4      291.21      214.56      3.62 o 
   4   2   4     1145.52     1234.52      9.90 o 
   5   2   4       15.47        8.62      0.66 o 
   6   2   4      194.52      199.11      3.36 o 
   7   2   4      187.56      174.35      3.36 o 
   8   2   4      100.43       99.90      2.81 o 
   9   2   4      110.21      106.88      3.10 o 
  10   2   4        0.10        2.92      1.86 o 
  11   2   4       40.36       38.50      3.25 o 
  -9   3   4        1.60        3.76      2.92 o 
  -8   3   4       19.25       21.33      3.54 o 
  -7   3   4       28.59       25.28      1.86 o 
  -6   3   4       35.02       43.98      2.05 o 
  -5   3   4       13.76       20.02      1.24 o 
  -4   3   4       10.09       17.24      1.02 o 
  -3   3   4      438.30      435.88      4.53 o 
  -2   3   4       31.33       56.22      1.35 o 
  -1   3   4     1745.79     1976.17     15.09 o 
   0   3   4      114.58      177.30      2.08 o 
   1   3   4      821.56      658.88      5.52 o 
   2   3   4      140.11      106.70      2.30 o 
   3   3   4       58.30       63.48      1.24 o 
   4   3   4     1288.97     1392.25     12.78 o 
   5   3   4       98.10       87.01      3.94 o 
   6   3   4      110.49      120.47      2.59 o 
   7   3   4        2.89        4.60      0.99 o 
   8   3   4      253.21      241.48      4.38 o 
   9   3   4       75.43       69.22      2.56 o 
  10   3   4       39.33       27.72      2.16 o 
  11   3   4       89.90       94.17      4.27 o 
  12   3   4       23.06       24.77      3.91 o 
  -8   4   4       22.92       29.59      4.02 o 
  -7   4   4        9.27        6.87      2.34 o 
  -6   4   4        0.06        0.73      1.10 o 
  -5   4   4       17.44       18.92      1.17 o 
  -4   4   4      194.65      203.60      3.07 o 
  -3   4   4      109.28      122.18      2.19 o 
  -2   4   4      501.34      445.34      4.60 o 
  -1   4   4      719.74      662.68      5.99 o 
   0   4   4       12.39        5.73      0.58 o 
   1   4   4       82.62       84.12      1.31 o 
   2   4   4      907.61      950.08     16.47 o 
   3   4   4     1007.84     1042.09     10.05 o 
   4   4   4     2013.49     2533.00     19.21 o 
   5   4   4      880.27      853.39      8.66 o 
   6   4   4      104.97      108.45      4.71 o 
   7   4   4        0.67        0.66      0.88 o 
   8   4   4       51.31       51.39      2.26 o 
   9   4   4        2.46        6.65      1.39 o 
  10   4   4      138.20      143.92      3.80 o 
  11   4   4        0.10       -1.28      1.28 o 
  12   4   4        5.15       -1.46      1.94 o 
  -7   5   4        3.16        5.77      2.59 o 
  -6   5   4        2.45        2.19      1.53 o 
  -5   5   4       85.22       71.89      2.08 o 
  -4   5   4       69.04       71.05      2.01 o 
  -3   5   4      117.00      121.86      2.08 o 
  -2   5   4      178.82      159.63      2.52 o 
  -1   5   4       33.26       28.78      1.13 o 
   0   5   4      199.95      243.31      2.89 o 
   1   5   4        8.41       11.36      0.62 o 
   2   5   4      239.60      250.80      3.62 o 
   3   5   4       52.52       42.26      3.32 o 
   4   5   4      609.24      590.50      5.52 o 
   5   5   4       34.41       33.61      1.13 o 
   6   5   4       29.04       31.23      1.72 o 
   7   5   4      374.04      360.23      6.87 o 
   8   5   4       24.16       24.22      1.75 o 
   9   5   4       10.28        5.63      1.35 o 
  10   5   4        4.86        2.48      1.35 o 
  11   5   4        0.91       -1.21      1.21 o 
  12   5   4        1.44        7.74      1.86 o 
  -5   6   4       34.35       40.66      2.19 o 
  -4   6   4        8.62        3.76      1.17 o 
  -3   6   4       39.51       43.07      1.97 o 
  -2   6   4      188.74      167.55      3.29 o 
  -1   6   4       50.56       47.23      1.86 o 
   0   6   4       84.74       86.10      2.23 o 
   1   6   4       50.38       58.85      1.86 o 
   2   6   4       29.35       39.81      1.57 o 
   3   6   4      266.92      281.70      4.16 o 
   4   6   4       56.72       55.89      3.91 o 
   5   6   4       38.33       37.48      1.75 o 
   6   6   4      107.40       96.91      2.37 o 
   7   6   4       20.90       21.88      2.52 o 
   8   6   4        6.61        4.75      2.70 o 
   9   6   4       18.57       13.00      2.08 o 
  10   6   4       17.18       23.01      2.56 o 
  11   6   4        0.33       -1.46      1.75 o 
  12   6   4        7.40        1.83      2.85 o 
  -5   7   4        2.01        3.00      2.37 o 
  -4   7   4       18.87       13.73      2.01 o 
  -3   7   4       36.72       39.63      2.08 o 
  -2   7   4       55.25       46.61      2.12 o 
  -1   7   4        4.73        3.18      1.06 o 
   0   7   4      124.71      127.01      2.92 o 
   1   7   4       62.89       49.93      1.90 o 
   2   7   4        0.00       -0.58      0.80 o 
   3   7   4       23.24       28.02      1.61 o 
   4   7   4        1.97        3.43      0.99 o 
   5   7   4      405.67      372.76      5.44 o 
   6   7   4       41.14       35.29      2.67 o 
   7   7   4        0.15       -0.55      1.72 o 
   8   7   4       14.29       14.06      2.48 o 
   9   7   4        3.95       -1.53      2.67 o 
  10   7   4        0.02       -1.46      1.75 o 
  11   7   4        7.90       17.86      2.70 o 
  -5   8   4        8.23       13.66      3.32 o 
  -4   8   4        1.82       -0.55      1.53 o 
  -3   8   4        1.45        0.51      1.46 o 
  -2   8   4        0.03       -0.29      1.10 o 
  -1   8   4        2.96        5.44      1.28 o 
   0   8   4      263.46      288.82      4.82 o 
   1   8   4      118.64      112.61      2.96 o 
   2   8   4      410.37      375.54      5.59 o 
   3   8   4        0.02       -0.95      0.95 o 
   4   8   4      491.38      516.94      6.90 o 
   5   8   4       86.37       83.90      2.67 o 
   6   8   4        3.36       -2.37      2.37 o 
   7   8   4       25.88       19.32      2.59 o 
   8   8   4      102.26      100.09      3.98 o 
   9   8   4        5.76        1.28      2.34 o 
  10   8   4        3.79        2.63      2.85 o 
  11   8   4        0.06        0.84      1.97 o 
  -4   9   4        2.92        2.89      2.74 o 
  -3   9   4        0.82        4.42      1.94 o 
  -2   9   4      103.85      116.49      4.16 o 
  -1   9   4       17.18       29.92      2.08 o 
   0   9   4       96.89      105.35      3.07 o 
   1   9   4       18.33       23.63      1.83 o 
   2   9   4        9.36       11.76      1.50 o 
   3   9   4       30.32       35.10      2.08 o 
   4   9   4       88.23       71.89      2.59 o 
   5   9   4      482.52      409.00      6.25 o 
   6   9   4       41.54       51.58      2.34 o 
   7   9   4        7.82       11.65      2.92 o 
   8   9   4        4.12        0.07      2.19 o 
   9   9   4        0.06        0.37      1.97 o 
  10   9   4        1.09        4.27      2.78 o 
  11   9   4        5.68       20.20      4.82 o 
  -2  10   4        7.51        8.58      2.30 o 
  -1  10   4       32.17       43.07      2.67 o 
   0  10   4        0.24       -1.02      1.50 o 
   1  10   4        4.18        2.89      1.39 o 
   2  10   4        4.12        4.31      1.35 o 
   3  10   4        1.88        4.49      1.39 o 
   4  10   4       47.16       46.72      2.45 o 
   5  10   4        1.53        1.17      1.28 o 
   6  10   4       17.36       15.01      1.75 o 
   7  10   4       28.83       20.93      2.63 o 
   8  10   4        2.15        2.30      2.81 o 
   9  10   4        1.83        9.83      2.81 o 
  10  10   4       24.09       34.56      3.32 o 
  -1  11   4       12.99        7.16      3.18 o 
   0  11   4       17.49       16.18      2.56 o 
   1  11   4        0.15       -1.31      1.31 o 
   2  11   4        1.39        1.06      1.35 o 
   3  11   4       39.50       29.15      2.23 o 
   4  11   4       15.81       27.54      2.19 o 
   5  11   4       14.79       17.39      1.94 o 
   6  11   4       12.34        5.95      2.08 o 
   7  11   4        1.03        2.05      1.94 o 
   8  11   4        0.03        1.39      4.24 o 
   2  12   4        0.81       10.48      2.30 o 
   3  12   4        3.05        8.04      1.79 o 
   4  12   4       48.12       54.94      2.96 o 
   5  12   4       28.18       24.91      2.30 o 
   6  12   4        1.30        6.61      2.34 o 
   7  12   4        1.85        0.33      2.19 o 
  -5 -12   5        4.48       -0.11      2.85 o 
  -4 -12   5        2.19        0.04      3.03 o 
  -8 -11   5        4.71        0.77      2.26 o 
  -7 -11   5       22.76       32.22      3.25 o 
  -6 -11   5        0.63        4.24      3.07 o 
  -5 -11   5       13.28        1.72      1.97 o 
  -4 -11   5        0.01       -0.22      1.79 o 
  -3 -11   5       60.35       48.69      3.51 o 
  -2 -11   5        5.66       13.73      2.45 o 
  -1 -11   5       22.99       24.33      2.92 o 
   0 -11   5       13.48        9.97      2.45 o 
  -9 -10   5        6.65       13.30      3.21 o 
  -8 -10   5       27.20       36.16      3.98 o 
  -7 -10   5       17.73       26.01      2.89 o 
  -6 -10   5        4.28        5.73      2.05 o 
  -5 -10   5        0.83        0.55      1.39 o 
  -4 -10   5       39.14       33.39      2.89 o 
  -3 -10   5        2.86        2.89      1.90 o 
  -2 -10   5        5.72        9.53      2.12 o 
  -1 -10   5       90.05       74.48      3.76 o 
   0 -10   5        0.06        0.33      1.79 o 
   1 -10   5        7.50        8.44      2.34 o 
   2 -10   5       31.33       13.77      2.63 o 
 -10  -9   5        5.47       10.01      3.14 o 
  -9  -9   5       26.65       27.18      3.07 o 
  -8  -9   5      157.34      170.11      5.66 o 
  -7  -9   5       23.19       30.54      3.51 o 
  -6  -9   5       53.10       61.15      3.40 o 
  -5  -9   5       24.56       21.77      1.90 o 
  -4  -9   5       76.03       83.47      2.85 o 
  -3  -9   5       87.97       79.26      3.47 o 
  -2  -9   5       65.89       52.34      3.03 o 
  -1  -9   5        6.35        5.30      1.83 o 
   0  -9   5       13.10        5.95      1.86 o 
   1  -9   5        6.26        0.07      1.72 o 
   2  -9   5       85.19      102.61      4.31 o 
   3  -9   5        2.81       -1.75      1.75 o 
   4  -9   5        7.46        8.55      2.41 o 
 -10  -8   5       13.96       19.91      3.58 o 
  -9  -8   5       89.71      102.72      4.60 o 
  -8  -8   5       33.37       35.47      2.96 o 
  -7  -8   5       45.79       65.75      3.73 o 
  -6  -8   5      189.25      249.45      6.28 o 
  -5  -8   5      454.65      500.87      6.94 o 
  -4  -8   5       94.08       92.27      2.85 o 
  -3  -8   5      175.32      180.45      3.73 o 
  -2  -8   5      140.26      130.48      4.09 o 
  -1  -8   5       10.64       11.83      1.94 o 
   0  -8   5        0.10        0.55      1.42 o 
   1  -8   5        1.68        2.01      1.61 o 
   2  -8   5        8.14       10.74      2.08 o 
   3  -8   5        1.36        0.33      1.72 o 
   4  -8   5        6.21        7.01      2.16 o 
   5  -8   5        0.15       -0.99      1.79 o 
 -11  -7   5        5.41        6.14      3.47 o 
 -10  -7   5       29.01       38.03      3.25 o 
  -9  -7   5       12.64       20.42      3.29 o 
  -8  -7   5       27.21       48.84      3.40 o 
  -7  -7   5      270.18      313.81      6.72 o 
  -6  -7   5        3.00        2.08      2.34 o 
  -5  -7   5      440.89      460.28      6.39 o 
  -4  -7   5       73.11       74.33      2.41 o 
  -3  -7   5       18.02       19.29      1.50 o 
  -2  -7   5       32.28       31.12      1.72 o 
  -1  -7   5       44.18       52.45      2.59 o 
   0  -7   5       40.84       39.49      2.52 o 
   1  -7   5        2.69        3.40      1.50 o 
   2  -7   5        9.54       11.83      1.97 o 
   3  -7   5       12.06       11.65      1.97 o 
   4  -7   5       17.38       26.67      2.59 o 
   5  -7   5        0.15        0.29      1.68 o 
   6  -7   5        2.39        2.63      2.96 o 
 -11  -6   5       21.26       20.38      2.26 o 
 -10  -6   5        0.10        4.09      1.61 o 
  -9  -6   5        7.89        7.74      1.68 o 
  -8  -6   5      121.92      155.42      4.13 o 
  -7  -6   5        3.61        3.62      2.30 o 
  -6  -6   5       60.06       64.07      2.34 o 
  -5  -6   5       42.90       34.92      1.61 o 
  -4  -6   5      203.05      187.09      2.96 o 
  -3  -6   5       91.60       88.25      3.73 o 
  -2  -6   5       18.45       13.55      0.95 o 
  -1  -6   5       34.52       38.21      1.28 o 
   0  -6   5        1.98        2.56      0.84 o 
   1  -6   5       52.60       69.95      2.12 o 
   2  -6   5       84.00       63.30      2.23 o 
   3  -6   5        1.10        5.19      1.21 o 
   4  -6   5        5.09        1.79      1.17 o 
   5  -6   5       10.37        6.06      1.42 o 
   6  -6   5        0.00       -0.58      1.57 o 
   7  -6   5       14.25       17.64      5.08 o 
 -11  -5   5        7.83       10.01      1.97 o 
 -10  -5   5        9.53       15.16      1.94 o 
  -9  -5   5        0.71        0.26      1.31 o 
  -8  -5   5      113.73      108.23      3.18 o 
  -7  -5   5      304.21      316.04      5.41 o 
  -6  -5   5       75.87       71.01      2.48 o 
  -5  -5   5      307.05      310.67      3.76 o 
  -4  -5   5       32.03       21.44      1.24 o 
  -3  -5   5       84.96      123.50      2.26 o 
  -2  -5   5       30.45       25.53      1.06 o 
  -1  -5   5        0.01        9.72      0.77 o 
   0  -5   5        5.01        8.15      0.73 o 
   1  -5   5      376.46      346.76      4.71 o 
   2  -5   5       59.47       61.88      1.97 o 
   3  -5   5       11.06        9.61      1.28 o 
   4  -5   5       63.28       74.44      2.48 o 
   5  -5   5       35.51       43.50      2.19 o 
   6  -5   5        3.20       -0.04      1.24 o 
   7  -5   5        0.92       -0.88      1.61 o 
   8  -5   5        1.37       -0.33      4.38 o 
 -11  -4   5        1.04       -1.79      1.86 o 
 -10  -4   5        6.58        7.60      1.72 o 
  -9  -4   5        4.16        4.24      1.50 o 
  -8  -4   5      300.03      292.62      5.15 o 
  -7  -4   5        0.05       -0.99      1.17 o 
  -6  -4   5      333.92      318.01      5.00 o 
  -5  -4   5       20.26       18.52      1.17 o 
  -4  -4   5       24.99       20.78      1.02 o 
  -3  -4   5      287.21      269.68      3.21 o 
  -2  -4   5     1972.47     2223.32     17.13 o 
  -1  -4   5       12.29       10.85      0.73 o 
   0  -4   5      132.46      128.32      1.90 o 
   1  -4   5       30.82       30.35      0.99 o 
   2  -4   5      198.06      226.84      3.58 o 
   3  -4   5        5.82        9.13      1.10 o 
   4  -4   5      197.67      206.71      3.76 o 
   5  -4   5      444.87      439.61      6.25 o 
   6  -4   5        9.83        7.52      1.21 o 
   7  -4   5       65.59       58.41      3.29 o 
   8  -4   5       36.52       34.08      2.96 o 
   9  -4   5       27.85       29.55      4.38 o 
 -11  -3   5        3.10        6.76      2.26 o 
 -10  -3   5        4.75        1.75      1.50 o 
  -9  -3   5      208.36      196.92      4.35 o 
  -8  -3   5        0.12        2.01      1.31 o 
  -7  -3   5       11.39       11.69      1.39 o 
  -6  -3   5       33.20       38.83      1.83 o 
  -5  -3   5      146.36      186.55      2.67 o 
  -4  -3   5      302.24      281.55      3.25 o 
  -3  -3   5     2416.45     2778.17     20.97 o 
  -2  -3   5      182.98      169.82      2.26 o 
  -1  -3   5     2570.81     2594.73     19.47 o 
   0  -3   5       77.03       42.23      1.02 o 
   1  -3   5       43.66       40.36      0.91 o 
   2  -3   5      259.29      301.79      4.09 o 
   3  -3   5      131.30      177.38      3.10 o 
   4  -3   5      632.29      631.38      7.42 o 
   5  -3   5        0.04       -0.84      0.84 o 
   6  -3   5      572.17      569.68      7.45 o 
   7  -3   5        7.40       17.13      2.16 o 
   8  -3   5       38.49       42.37      3.14 o 
   9  -3   5       17.56       11.51      2.41 o 
 -11  -2   5        0.03       -0.73      1.94 o 
 -10  -2   5       79.07       66.22      3.51 o 
  -9  -2   5       34.16       31.49      2.23 o 
  -8  -2   5      557.72      550.98      7.52 o 
  -7  -2   5        1.63        0.04      1.02 o 
  -6  -2   5       17.60       18.01      1.35 o 
  -5  -2   5       86.37      113.53      2.96 o 
  -4  -2   5     2220.27     2423.86     18.52 o 
  -3  -2   5      172.20      198.16      2.41 o 
  -2  -2   5       79.71       70.83      1.31 o 
  -1  -2   5     2824.05     3177.75     23.45 o 
   0  -2   5      113.92      109.03      3.58 o 
   1  -2   5        0.78        0.58      0.55 o 
   2  -2   5      265.50      221.83      3.18 o 
   3  -2   5      361.97      465.29      5.52 o 
   4  -2   5     1137.88     1187.00      9.86 o 
   5  -2   5      114.83      122.59      2.70 o 
   6  -2   5       29.74       38.54      1.86 o 
   7  -2   5       48.60       36.86      2.59 o 
   8  -2   5       84.47       76.16      3.58 o 
   9  -2   5       23.85       15.78      2.41 o 
  10  -2   5        0.01       -0.91      2.01 o 
 -11  -1   5        6.07        5.44      3.21 o 
 -10  -1   5        0.05        3.29      1.90 o 
  -9  -1   5       95.06       84.49      3.00 o 
  -8  -1   5        3.18        2.56      1.28 o 
  -7  -1   5       14.08        9.90      1.39 o 
  -6  -1   5       35.70       40.58      1.75 o 
  -5  -1   5      149.93      113.75      1.86 o 
  -4  -1   5      237.46      282.72      3.14 o 
  -3  -1   5     2681.37     2703.77     23.27 o 
  -2  -1   5     4788.54     4915.47     35.72 o 
  -1  -1   5      127.09      178.44      2.01 o 
   0  -1   5    16725.16    15552.68    112.61 o 
   1  -1   5       33.98       31.67      2.30 o 
   2  -1   5      111.50      140.78      2.26 o 
   3  -1   5      700.99      602.89      5.30 o 
   4  -1   5       23.20       36.75      1.10 o 
   5  -1   5       92.08       94.83      1.79 o 
   6  -1   5        3.86        4.46      0.95 o 
   7  -1   5       62.60       54.24      2.81 o 
   8  -1   5      143.32      156.96      4.71 o 
   9  -1   5        3.76        1.61      1.64 o 
  10  -1   5       14.12       14.03      2.41 o 
 -10   0   5        4.62        6.10      2.12 o 
  -9   0   5       12.77       13.00      1.75 o 
  -8   0   5       33.72       32.11      1.75 o 
  -7   0   5       58.33       63.08      2.30 o 
  -6   0   5        0.07        0.07      0.84 o 
  -5   0   5      151.24      165.80      2.37 o 
  -4   0   5       85.31       96.80      1.64 o 
  -3   0   5       38.11       23.12      0.88 o 
  -2   0   5       54.05       59.94      1.94 o 
  -1   0   5    13030.67    12611.20     91.54 o 
   0   0   5      148.15      204.15      2.05 o 
   1   0   5      639.61      386.10      7.01 o 
   2   0   5      403.98      429.60      3.84 o 
   3   0   5      212.96      257.30      2.74 o 
   4   0   5      330.37      324.25      3.43 o 
   5   0   5        2.27        4.16      0.66 o 
   6   0   5      129.74      129.34      2.19 o 
   7   0   5        0.55        1.31      1.24 o 
   8   0   5        0.04       -0.51      1.35 o 
   9   0   5       56.44       54.50      3.21 o 
  10   0   5        0.17       -1.42      1.72 o 
  11   0   5        0.04       -0.40      3.00 o 
 -10   1   5        0.00       -1.17      1.94 o 
  -9   1   5       15.84       14.72      1.86 o 
  -8   1   5       21.27       24.04      2.41 o 
  -7   1   5       43.68       47.96      2.16 o 
  -6   1   5      682.40      650.70      7.85 o 
  -5   1   5        4.67        4.86      0.73 o 
  -4   1   5        3.96        4.93      0.58 o 
  -3   1   5       84.30       70.64      1.39 o 
  -2   1   5      255.86      176.68      2.12 o 
  -1   1   5       27.99       46.43      2.59 o 
   0   1   5     1238.63      806.86      9.20 o 
   1   1   5     4693.81     4900.53     35.54 o 
   2   1   5      315.08      261.43      3.65 o 
   3   1   5       28.73       19.47      0.77 o 
   4   1   5      552.80      484.10      4.53 o 
   5   1   5       28.85       29.22      1.06 o 
   6   1   5        1.84        3.25      0.80 o 
   7   1   5       86.76       85.69      2.41 o 
   8   1   5       10.35       13.41      1.90 o 
   9   1   5        8.88       10.45      2.01 o 
  10   1   5       34.92       38.10      3.07 o 
  11   1   5        1.65       -1.72      2.01 o 
  -9   2   5       31.27       26.96      2.30 o 
  -8   2   5       17.69       20.24      2.34 o 
  -7   2   5      188.66      191.62      3.98 o 
  -6   2   5       69.60       76.09      2.41 o 
  -5   2   5       16.34       10.92      0.95 o 
  -4   2   5       21.77       23.27      1.06 o 
  -3   2   5      381.21      405.46      4.13 o 
  -2   2   5       35.24       53.04      1.21 o 
  -1   2   5      291.06      253.25      2.67 o 
   0   2   5        8.66       17.46      0.69 o 
   1   2   5      662.15      498.93      6.10 o 
   2   2   5      262.34      201.41      2.23 o 
   3   2   5      211.75      167.04      2.48 o 
   4   2   5     1945.58     1826.70     27.83 o 
   5   2   5       19.02       20.78      0.91 o 
   6   2   5       61.48       76.09      2.05 o 
   7   2   5       48.05       43.50      1.90 o 
   8   2   5      238.10      262.93      4.57 o 
   9   2   5        0.10        3.00      1.61 o 
  10   2   5      109.31       99.28      4.09 o 
  11   2   5       29.98       24.73      2.81 o 
  -9   3   5       19.88       33.50      3.07 o 
  -8   3   5        4.90        2.05      1.79 o 
  -7   3   5       17.04       18.88      2.16 o 
  -6   3   5        0.00        1.61      1.10 o 
  -5   3   5      167.45      158.64      2.74 o 
  -4   3   5      198.30      209.05      2.96 o 
  -3   3   5       26.48       38.39      1.17 o 
  -2   3   5      462.79      569.06      5.33 o 
  -1   3   5     1435.54     1396.63     11.07 o 
   0   3   5      301.80      296.49      3.03 o 
   1   3   5       71.08       76.45      2.92 o 
   2   3   5      111.23      106.22      2.37 o 
   3   3   5     3234.91     3870.93     28.49 o 
   4   3   5      270.18      307.16      3.87 o 
   5   3   5      944.99     1163.26     19.36 o 
   6   3   5      284.11      279.58      4.16 o 
   7   3   5       44.92       34.12      1.75 o 
   8   3   5       13.49       15.23      1.53 o 
   9   3   5      117.80      117.98      3.21 o 
  10   3   5      100.06       82.48      3.73 o 
  11   3   5        0.43        1.50      1.90 o 
  -8   4   5        3.16        2.85      1.90 o 
  -7   4   5       19.14       16.73      2.16 o 
  -6   4   5        7.50        6.14      1.68 o 
  -5   4   5        0.06        1.02      0.84 o 
  -4   4   5       59.88       65.42      1.83 o 
  -3   4   5      617.74      673.17      5.81 o 
  -2   4   5     1831.07     2002.80     15.78 o 
  -1   4   5       36.71       29.73      1.10 o 
   0   4   5      374.58      343.87      3.54 o 
   1   4   5      319.20      251.24      2.78 o 
   2   4   5     1904.29     1796.35     28.64 o 
   3   4   5      574.37      622.32      6.65 o 
   4   4   5      254.15      316.77      3.43 o 
   5   4   5      255.09      263.62      3.73 o 
   6   4   5       76.63       94.94      4.42 o 
   7   4   5      122.64      120.72      2.85 o 
   8   4   5        7.20        5.99      1.24 o 
   9   4   5       33.85       35.65      2.12 o 
  10   4   5        0.01       -1.13      1.21 o 
  11   4   5       41.06       48.55      3.43 o 
  12   4   5        6.33       10.52      3.10 o 
  -8   5   5        5.58        4.82      3.07 o 
  -7   5   5       12.23       13.08      2.12 o 
  -6   5   5        0.06       -1.24      1.39 o 
  -5   5   5       14.20       11.94      1.24 o 
  -4   5   5      144.59      175.33      3.03 o 
  -3   5   5      153.94      134.82      2.48 o 
  -2   5   5        4.23        3.54      0.73 o 
  -1   5   5        0.19        0.44      0.58 o 
   0   5   5       16.65       21.51      0.95 o 
   1   5   5       23.26       17.90      0.80 o 
   2   5   5      141.01      143.41      1.90 o 
   3   5   5     1366.84     1479.25     24.80 o 
   4   5   5      253.44      229.06      2.85 o 
   5   5   5       52.58       48.33      1.35 o 
   6   5   5      130.10      135.52      2.34 o 
   7   5   5       49.20       54.02      3.18 o 
   8   5   5       34.45       34.59      1.94 o 
   9   5   5       75.33       57.93      2.45 o 
  10   5   5        0.36        0.00      1.17 o 
  11   5   5       31.76       33.64      2.41 o 
  12   5   5       10.46       11.87      3.18 o 
  -5   6   5        3.47        1.24      2.01 o 
  -4   6   5       55.59       58.77      2.30 o 
  -3   6   5       95.83      112.61      2.85 o 
  -2   6   5       86.75       96.76      2.56 o 
  -1   6   5        0.08        0.22      0.80 o 
   0   6   5       45.09       39.12      1.68 o 
   1   6   5       42.85       36.93      1.57 o 
   2   6   5        3.87        8.04      1.02 o 
   3   6   5      109.13       92.93      2.34 o 
   4   6   5      145.18      146.11      5.44 o 
   5   6   5      104.73      101.77      2.52 o 
   6   6   5        4.59        5.92      1.17 o 
   7   6   5      364.75      338.14      6.79 o 
   8   6   5        7.89       12.42      2.78 o 
   9   6   5        5.46        2.89      1.72 o 
  10   6   5       10.58        5.84      1.90 o 
  11   6   5        0.47        0.15      1.79 o 
  12   6   5        2.62       -1.83      2.52 o 
  -5   7   5        7.76        2.92      2.56 o 
  -4   7   5        4.46        5.44      2.48 o 
  -3   7   5      104.26       96.62      2.85 o 
  -2   7   5        3.48        0.99      1.06 o 
  -1   7   5        0.20       -0.37      0.91 o 
   0   7   5        8.88        6.10      1.13 o 
   1   7   5       17.11       23.60      1.53 o 
   2   7   5      244.90      237.06      4.02 o 
   3   7   5       32.13       32.44      1.72 o 
   4   7   5      285.94      282.28      4.46 o 
   5   7   5       88.49       88.69      2.78 o 
   6   7   5      253.52      232.83      4.09 o 
   7   7   5       56.94       51.32      2.92 o 
   8   7   5        0.41       -2.05      2.12 o 
   9   7   5       10.92        7.34      2.74 o 
  10   7   5        3.39        3.32      1.94 o 
  11   7   5        6.51        8.36      2.30 o 
  -4   8   5        9.14        6.87      2.70 o 
  -3   8   5        1.05        0.40      1.53 o 
  -2   8   5       22.04       21.33      1.79 o 
  -1   8   5       27.21       26.01      1.86 o 
   0   8   5       18.76       21.92      1.72 o 
   1   8   5      254.25      239.51      4.35 o 
   2   8   5      101.16      102.24      2.81 o 
   3   8   5       18.70       25.42      1.75 o 
   4   8   5       17.80       25.75      1.79 o 
   5   8   5       39.02       40.44      2.08 o 
   6   8   5        8.78       15.60      2.05 o 
   7   8   5        0.86       -1.28      2.16 o 
   8   8   5        0.07       -1.75      1.75 o 
   9   8   5        1.69        0.80      2.37 o 
  10   8   5        1.82        1.39      2.89 o 
  11   8   5        0.05        2.05      2.01 o 
  -4   9   5       21.77       18.08      3.73 o 
  -3   9   5       33.80       58.30      3.47 o 
  -2   9   5        5.53       13.99      2.19 o 
  -1   9   5       47.42       52.31      2.52 o 
   0   9   5      133.62      136.76      3.51 o 
   1   9   5      126.50      107.87      3.10 o 
   2   9   5        5.91        5.52      1.31 o 
   3   9   5        4.14        4.60      1.31 o 
   4   9   5       25.36       26.26      1.90 o 
   5   9   5       98.06       70.68      2.59 o 
   6   9   5        1.64        1.53      1.21 o 
   7   9   5       22.04       21.48      3.03 o 
   8   9   5        0.79        0.80      2.23 o 
   9   9   5        4.98        4.57      2.16 o 
  10   9   5        7.44       10.92      2.92 o 
  11   9   5       21.87       24.29      5.30 o 
  -2  10   5       12.38       12.05      2.37 o 
  -1  10   5       70.25       57.06      3.32 o 
   0  10   5       13.41        8.22      1.61 o 
   1  10   5        1.04       -1.13      1.13 o 
   2  10   5        7.96       11.51      1.64 o 
   3  10   5      131.19      113.20      3.29 o 
   4  10   5       19.59       19.69      1.86 o 
   5  10   5        7.52       11.98      1.61 o 
   6  10   5        1.50        2.01      1.28 o 
   7  10   5        0.55        3.87      1.86 o 
   8  10   5        2.36        1.39      2.74 o 
   9  10   5       14.88       22.14      3.07 o 
  10  10   5        1.46        2.74      2.56 o 
   0  11   5        7.72       21.15      2.67 o 
   1  11   5        0.00       -1.31      1.31 o 
   2  11   5        0.63        0.07      1.31 o 
   3  11   5        3.65        5.92      1.53 o 
   4  11   5       84.90       79.74      3.07 o 
   5  11   5        1.23        5.08      1.53 o 
   6  11   5        0.16       -1.13      1.72 o 
   7  11   5        0.15       -1.17      1.72 o 
   8  11   5        3.90        5.59      2.30 o 
   2  12   5        0.00        1.17      1.53 o 
   3  12   5       15.60       14.94      1.79 o 
   4  12   5        7.01       13.66      1.97 o 
   5  12   5        1.03       12.16      1.64 o 
   6  12   5        1.06        2.12      2.08 o 
   7  12   5        2.57       -0.80      2.01 o 
  -7 -11   6        4.48       -0.22      2.08 o 
  -6 -11   6       19.08       26.56      4.35 o 
  -5 -11   6        2.43        7.67      2.26 o 
  -4 -11   6        1.29       -1.79      1.79 o 
  -3 -11   6        0.05       -0.47      1.94 o 
  -2 -11   6        2.52        2.92      2.16 o 
  -1 -11   6       55.58       47.19      3.65 o 
  -9 -10   6        5.28       13.00      3.25 o 
  -8 -10   6       73.83       98.04      5.08 o 
  -7 -10   6        0.46        1.57      1.97 o 
  -6 -10   6        3.25        5.73      2.08 o 
  -5 -10   6       17.34       23.09      2.63 o 
  -4 -10   6       19.89       11.65      2.19 o 
  -3 -10   6        0.53        0.37      1.79 o 
  -2 -10   6       68.97       71.59      3.69 o 
  -1 -10   6       50.34       42.96      3.25 o 
   0 -10   6        1.14       -0.22      1.83 o 
   1 -10   6        2.07        1.02      1.94 o 
   2 -10   6        6.02        5.55      2.34 o 
 -10  -9   6        5.16        0.04      4.82 o 
  -9  -9   6        5.84       14.21      2.78 o 
  -8  -9   6       12.03       19.80      3.21 o 
  -7  -9   6        6.11       15.82      3.29 o 
  -6  -9   6       21.79       27.54      2.70 o 
  -5  -9   6        6.55        5.81      1.50 o 
  -4  -9   6        1.14        0.40      1.28 o 
  -3  -9   6      129.25      115.90      4.16 o 
  -2  -9   6      101.66       96.72      3.91 o 
  -1  -9   6        4.54        7.74      2.01 o 
   0  -9   6       20.41       27.72      2.70 o 
   1  -9   6        5.42        6.98      2.08 o 
   2  -9   6       54.33       48.95      3.54 o 
   3  -9   6       27.37       19.14      2.81 o 
   4  -9   6       14.99        9.64      3.62 o 
 -10  -8   6      110.02      126.28      5.55 o 
  -9  -8   6       23.67       33.35      3.51 o 
  -8  -8   6        4.79        5.99      2.41 o 
  -7  -8   6       64.97       75.36      3.87 o 
  -6  -8   6      173.99      179.79      5.44 o 
  -5  -8   6      137.00      127.74      5.99 o 
  -4  -8   6       21.21       20.49      1.79 o 
  -3  -8   6      308.27      311.94      5.08 o 
  -2  -8   6        0.00       -1.39      1.39 o 
  -1  -8   6       95.00      108.34      3.80 o 
   0  -8   6        0.05       -1.31      1.31 o 
   1  -8   6        1.29        1.13      1.64 o 
   2  -8   6      108.15      115.97      4.31 o 
   3  -8   6        5.74        3.21      1.94 o 
   4  -8   6        6.82       -1.28      1.79 o 
   5  -8   6        1.15        0.04      1.97 o 
 -10  -7   6       26.32       36.67      3.21 o 
  -9  -7   6       12.95       10.56      3.14 o 
  -8  -7   6       30.64       34.34      3.18 o 
  -7  -7   6        4.09        0.95      1.94 o 
  -6  -7   6      240.70      230.78      5.66 o 
  -5  -7   6        3.78        3.76      2.01 o 
  -4  -7   6      289.60      301.79      4.82 o 
  -3  -7   6       32.97       27.10      1.68 o 
  -2  -7   6       27.65       32.18      1.75 o 
  -1  -7   6       25.63       23.63      2.12 o 
   0  -7   6        0.33        0.29      1.28 o 
   1  -7   6        6.28       10.63      1.83 o 
   2  -7   6        4.84        4.79      1.72 o 
   3  -7   6        0.73        1.53      1.61 o 
   4  -7   6        1.35        0.91      1.72 o 
   5  -7   6        0.36        0.80      1.79 o 
   6  -7   6       19.71       26.70      4.31 o 
 -11  -6   6        0.15        0.47      3.00 o 
 -10  -6   6       18.23       13.77      1.97 o 
  -9  -6   6        4.26        5.77      1.57 o 
  -8  -6   6       82.21       86.61      3.32 o 
  -7  -6   6      118.57      109.11      3.29 o 
  -6  -6   6       67.78       65.06      2.41 o 
  -5  -6   6       13.95       22.35      1.50 o 
  -4  -6   6      101.85       98.66      2.34 o 
  -3  -6   6        3.49        5.33      2.59 o 
  -2  -6   6       16.10       19.25      1.10 o 
  -1  -6   6       13.34       14.43      0.99 o 
   0  -6   6       78.32       84.27      2.23 o 
   1  -6   6       99.93       82.08      2.34 o 
   2  -6   6       11.71       15.52      1.50 o 
   3  -6   6       64.14       67.47      2.45 o 
   4  -6   6        1.63       -0.40      1.10 o 
   5  -6   6       28.80       40.03      2.34 o 
   6  -6   6        5.46        6.50      2.01 o 
   7  -6   6        1.02        2.59      4.68 o 
 -11  -5   6       14.93       15.96      2.63 o 
 -10  -5   6       22.86       21.59      2.16 o 
  -9  -5   6        8.64       10.74      1.72 o 
  -8  -5   6      126.43      120.32      3.36 o 
  -7  -5   6        5.38       10.37      2.30 o 
  -6  -5   6       15.28       20.24      1.86 o 
  -5  -5   6       15.58        8.73      1.02 o 
  -4  -5   6      238.55      232.94      3.21 o 
  -3  -5   6       75.03       78.13      1.94 o 
  -2  -5   6       14.63       15.63      0.95 o 
  -1  -5   6      211.06      218.84      2.85 o 
   0  -5   6        0.11        0.47      0.55 o 
   1  -5   6       10.51       13.44      1.13 o 
   2  -5   6       36.36       32.69      1.68 o 
   3  -5   6       33.77       35.54      1.86 o 
   4  -5   6       17.03       19.62      1.68 o 
   5  -5   6       16.23       18.96      1.72 o 
   6  -5   6       13.72       11.54      1.68 o 
   7  -5   6        0.07       -0.51      1.61 o 
   8  -5   6       11.47       16.36      5.37 o 
 -11  -4   6        4.86        3.18      2.12 o 
 -10  -4   6        6.48       13.08      2.34 o 
  -9  -4   6        2.43        3.69      1.50 o 
  -8  -4   6       55.53       57.06      2.52 o 
  -7  -4   6       80.27       87.08      2.74 o 
  -6  -4   6       77.22       74.52      2.67 o 
  -5  -4   6      414.72      389.49      4.38 o 
  -4  -4   6      253.56      215.84      2.89 o 
  -3  -4   6      190.48      200.61      2.78 o 
  -2  -4   6      921.81     1156.53      9.64 o 
  -1  -4   6        2.87        2.63      0.62 o 
   0  -4   6      481.01      444.76      4.38 o 
   1  -4   6        6.84        8.44      0.66 o 
   2  -4   6        0.47        5.08      0.91 o 
   3  -4   6      139.49      142.79      3.00 o 
   4  -4   6       86.47       80.10      2.41 o 
   5  -4   6      183.29      193.34      3.94 o 
   6  -4   6        1.37        1.86      1.06 o 
   7  -4   6       98.56      103.56      4.20 o 
   8  -4   6       22.72       30.61      2.92 o 
 -11  -3   6        0.39       -1.53      1.83 o 
 -10  -3   6        0.14        2.45      1.90 o 
  -9  -3   6        5.06        6.57      1.57 o 
  -8  -3   6      161.39      176.76      3.98 o 
  -7  -3   6       13.05       11.87      1.46 o 
  -6  -3   6        4.20        7.16      1.17 o 
  -5  -3   6       41.43       41.09      1.42 o 
  -4  -3   6      221.12      242.32      3.03 o 
  -3  -3   6      240.46      188.48      2.52 o 
  -2  -3   6      223.41      176.57      2.41 o 
  -1  -3   6      269.93      230.34      2.78 o 
   0  -3   6        5.75        6.90      0.62 o 
   1  -3   6       91.87       77.58      1.83 o 
   2  -3   6        0.70        4.75      0.84 o 
   3  -3   6     1022.93     1104.37     11.21 o 
   4  -3   6      638.79      669.70      7.82 o 
   5  -3   6       11.82       13.19      1.39 o 
   6  -3   6      214.96      218.65      4.20 o 
   7  -3   6        0.05        1.10      1.42 o 
   8  -3   6       39.05       41.24      3.07 o 
   9  -3   6       36.10       44.45      3.36 o 
 -11  -2   6       58.52       54.61      5.33 o 
 -10  -2   6        1.20       -0.55      1.83 o 
  -9  -2   6       10.98        9.79      2.05 o 
  -8  -2   6      173.42      167.52      3.80 o 
  -7  -2   6        1.31        3.54      1.21 o 
  -6  -2   6        2.81        4.38      1.06 o 
  -5  -2   6       29.39       29.59      1.94 o 
  -4  -2   6     1278.49     1554.79     12.46 o 
  -3  -2   6      203.87      169.09      2.26 o 
  -2  -2   6     2777.25     3360.13     24.91 o 
  -1  -2   6     1951.70     1813.12     13.88 o 
   0  -2   6     5843.61     5919.83     84.89 o 
   1  -2   6       34.57       19.03      1.02 o 
   2  -2   6     1160.54     1283.76     12.20 o 
   3  -2   6     2266.09     2601.89     23.34 o 
   4  -2   6      212.94      217.34      3.58 o 
   5  -2   6        8.85       11.36      1.17 o 
   6  -2   6       99.63       93.29      2.59 o 
   7  -2   6        3.73        2.41      1.50 o 
   8  -2   6      182.95      167.11      5.11 o 
   9  -2   6        2.92        4.68      1.90 o 
  10  -2   6        0.00       -1.21      1.90 o 
 -10  -1   6       24.17       39.01      3.21 o 
  -9  -1   6      163.10      160.50      5.04 o 
  -8  -1   6       13.73       17.31      1.68 o 
  -7  -1   6        3.64        3.62      1.17 o 
  -6  -1   6        3.69        3.98      1.02 o 
  -5  -1   6       52.16       63.63      1.46 o 
  -4  -1   6      104.57      103.81      1.75 o 
  -3  -1   6      532.55      465.98      5.22 o 
  -2  -1   6      917.97      852.04      7.05 o 
  -1  -1   6       21.11       32.55      0.95 o 
   0  -1   6     2527.82     2399.53     17.86 o 
   1  -1   6      519.54      878.16     14.54 o 
   2  -1   6      507.23      529.90      5.73 o 
   3  -1   6      470.36      576.84      5.15 o 
   4  -1   6      165.52      162.22      2.19 o 
   5  -1   6       77.93       78.28      2.12 o 
   6  -1   6       15.85       20.02      1.46 o 
   7  -1   6       29.29       42.92      2.70 o 
   8  -1   6        2.34        1.86      1.53 o 
   9  -1   6       28.15       33.42      2.85 o 
  10  -1   6        6.76        8.00      2.30 o 
 -10   0   6       20.69       18.63      2.70 o 
  -9   0   6        0.01       -1.57      1.57 o 
  -8   0   6       27.50       25.20      2.48 o 
  -7   0   6       12.65       14.06      1.50 o 
  -6   0   6      175.06      160.65      3.29 o 
  -5   0   6       31.98       35.83      1.21 o 
  -4   0   6      378.03      323.93      3.54 o 
  -3   0   6        3.20        0.22      0.47 o 
  -2   0   6     3786.71     4099.19     42.48 o 
  -1   0   6     1926.29     1909.26     16.69 o 
   0   0   6      544.70      593.24      4.97 o 
   1   0   6      458.38      440.45      5.84 o 
   2   0   6      982.42      918.92     14.98 o 
   3   0   6       97.83       86.24      1.42 o 
   4   0   6     2110.66     2043.79     15.78 o 
   5   0   6       50.77       48.55      1.31 o 
   6   0   6       86.85       84.38      1.79 o 
   7   0   6        0.40        0.18      1.21 o 
   8   0   6       87.97       80.87      3.43 o 
   9   0   6        0.03       -0.26      1.50 o 
  10   0   6        2.27        1.17      1.83 o 
 -10   1   6        1.08        0.47      1.94 o 
  -9   1   6        2.12        4.09      1.97 o 
  -8   1   6        3.53        2.12      1.61 o 
  -7   1   6       40.12       37.73      2.63 o 
  -6   1   6      227.30      242.65      4.20 o 
  -5   1   6       53.90       42.26      1.35 o 
  -4   1   6       24.57       27.72      1.10 o 
  -3   1   6       58.90       39.67      1.13 o 
  -2   1   6        3.19        3.91      0.51 o 
  -1   1   6      645.56     1053.93     17.39 o 
   0   1   6      951.14      933.72     10.78 o 
   1   1   6      234.95      144.80      1.75 o 
   2   1   6      860.35      701.88      6.72 o 
   3   1   6       23.57       17.09      0.77 o 
   4   1   6      208.27      240.24      2.81 o 
   5   1   6       53.79       59.32      1.39 o 
   6   1   6       55.08       65.64      1.57 o 
   7   1   6       10.30       10.15      1.21 o 
   8   1   6       42.62       48.25      2.78 o 
   9   1   6        0.03        0.26      1.46 o 
  10   1   6        0.00        0.33      1.64 o 
  11   1   6        7.78        6.61      2.26 o 
  -9   2   6        5.90       10.37      2.37 o 
  -8   2   6        0.29        1.97      1.75 o 
  -7   2   6       39.88       49.60      3.00 o 
  -6   2   6       14.95       19.54      1.57 o 
  -5   2   6      220.99      219.38      3.14 o 
  -4   2   6       16.78       19.40      1.02 o 
  -3   2   6        1.08        1.42      0.58 o 
  -2   2   6      737.56      795.02      6.83 o 
  -1   2   6      666.30      686.83      5.88 o 
   0   2   6      280.78      328.20      3.18 o 
   1   2   6     1832.45     1445.83     15.78 o 
   2   2   6      279.49      237.90      2.59 o 
   3   2   6      157.54      162.40      2.52 o 
   4   2   6        3.28        8.62      0.69 o 
   5   2   6       61.19       44.78      1.24 o 
   6   2   6        3.67        4.24      0.66 o 
   7   2   6      574.85      549.19      6.90 o 
   8   2   6       45.77       53.00      2.16 o 
   9   2   6       30.48       20.31      2.34 o 
  10   2   6        5.88       10.34      2.16 o 
  11   2   6        0.78        2.48      2.05 o 
  -9   3   6       61.32       53.44      5.33 o 
  -8   3   6       11.19       11.25      2.23 o 
  -7   3   6       91.48      106.66      3.94 o 
  -6   3   6        9.91       10.08      1.79 o 
  -5   3   6       32.22       36.53      1.50 o 
  -4   3   6      159.64      170.00      2.67 o 
  -3   3   6      402.47      424.23      4.49 o 
  -2   3   6     2501.93     2785.55     21.15 o 
  -1   3   6      244.44      243.75      2.81 o 
   0   3   6      233.99      236.52      2.63 o 
   1   3   6      109.11       88.03      2.96 o 
   2   3   6      284.13      283.45      3.58 o 
   3   3   6      882.26      820.04      6.98 o 
   4   3   6      459.68      439.32      5.08 o 
   5   3   6     1028.66     1017.25     17.39 o 
   6   3   6       72.25       84.31      1.72 o 
   7   3   6      739.36      741.11      8.58 o 
   8   3   6       27.97       28.78      1.83 o 
   9   3   6       16.85       17.13      1.61 o 
  10   3   6        0.29        0.26      1.61 o 
  11   3   6        2.04       -0.11      1.79 o 
  -8   4   6       45.70       52.49      5.00 o 
  -7   4   6        1.93       -0.33      1.64 o 
  -6   4   6        5.92        4.09      1.61 o 
  -5   4   6       73.65       69.95      2.30 o 
  -4   4   6      112.57      113.20      2.30 o 
  -3   4   6       78.79       71.08      1.75 o 
  -2   4   6       49.00       54.39      1.46 o 
  -1   4   6      403.23      403.34      4.20 o 
   0   4   6     2143.30     2055.11     15.89 o 
   1   4   6      290.46      275.56      3.03 o 
   2   4   6       29.16       23.27      2.48 o 
   3   4   6      504.01      534.69      5.99 o 
   4   4   6     3416.19     3692.97     27.54 o 
   5   4   6       61.25       52.16      1.79 o 
   6   4   6        1.00        4.60      2.81 o 
   7   4   6       52.41       49.60      2.05 o 
   8   4   6       12.89       14.98      1.50 o 
   9   4   6       31.43       30.10      1.97 o 
  10   4   6        0.16        1.83      1.24 o 
  11   4   6        0.05       -1.72      1.72 o 
  12   4   6        7.15       13.81      3.43 o 
  -7   5   6        0.68        0.04      2.45 o 
  -6   5   6        1.77        0.99      1.61 o 
  -5   5   6       31.92       37.77      2.01 o 
  -4   5   6       18.71       21.44      1.39 o 
  -3   5   6      102.67      121.49      2.37 o 
  -2   5   6      101.20       99.14      2.01 o 
  -1   5   6        8.05       12.42      0.88 o 
   0   5   6        8.02        7.23      0.73 o 
   1   5   6        0.00        1.57      0.51 o 
   2   5   6      126.91       95.48      1.61 o 
   3   5   6      710.12      678.50     13.19 o 
   4   5   6       86.99       78.86      1.68 o 
   5   5   6        0.05       -0.73      0.73 o 
   6   5   6       28.40       31.89      1.39 o 
   7   5   6      783.78      762.58     11.25 o 
   8   5   6      289.87      256.20      4.57 o 
   9   5   6      188.33      176.21      3.94 o 
  10   5   6        1.31        0.15      1.24 o 
  11   5   6        0.49       -1.10      1.35 o 
  12   5   6       24.54       45.99      4.79 o 
  -5   6   6      115.80      104.80      3.76 o 
  -4   6   6       98.87      107.17      3.65 o 
  -3   6   6       45.96       58.70      2.19 o 
  -2   6   6      165.69      181.47      3.47 o 
  -1   6   6        9.85       12.02      1.21 o 
   0   6   6       23.31       23.78      1.42 o 
   1   6   6       67.31       71.74      2.05 o 
   2   6   6       28.24       27.25      1.46 o 
   3   6   6      443.17      480.34      6.03 o 
   4   6   6        2.10        6.21      2.85 o 
   5   6   6       59.33       54.83      1.97 o 
   6   6   6       82.86       69.51      2.12 o 
   7   6   6        3.43        7.74      2.37 o 
   8   6   6       88.99       84.63      3.94 o 
   9   6   6        3.31        5.00      1.75 o 
  10   6   6       12.18       14.83      2.30 o 
  11   6   6        7.85        0.44      1.90 o 
  12   6   6        0.40       -2.52      2.52 o 
  -5   7   6        0.22        1.72      2.34 o 
  -4   7   6       56.53       71.74      3.32 o 
  -3   7   6        0.86        1.35      1.39 o 
  -2   7   6       10.26        8.33      1.31 o 
  -1   7   6        1.16        0.80      1.02 o 
   0   7   6        0.74       -0.04      0.95 o 
   1   7   6      370.60      347.78      5.11 o 
   2   7   6        4.03        9.06      1.24 o 
   3   7   6       49.15       54.02      2.05 o 
   4   7   6       66.30       57.68      2.12 o 
   5   7   6      445.68      429.53      5.99 o 
   6   7   6        3.21        3.91      1.50 o 
   7   7   6       44.38       46.02      2.81 o 
   8   7   6       50.65       37.33      3.00 o 
   9   7   6        4.79        2.05      2.74 o 
  10   7   6        4.80        3.14      1.90 o 
  11   7   6        8.66       12.82      2.48 o 
  -4   8   6        4.38        8.47      2.85 o 
  -3   8   6       15.44       21.30      2.41 o 
  -2   8   6       67.39       67.43      2.59 o 
  -1   8   6       79.78       74.81      2.59 o 
   0   8   6        6.34        4.75      1.28 o 
   1   8   6      176.11      203.64      4.02 o 
   2   8   6       46.82       49.68      2.23 o 
   3   8   6        0.01       -0.18      1.06 o 
   4   8   6        5.63       11.76      1.46 o 
   5   8   6      394.25      334.30      5.30 o 
   6   8   6       75.04       65.06      2.70 o 
   7   8   6       28.50       18.81      2.52 o 
   8   8   6       42.64       32.77      2.74 o 
   9   8   6       12.04       12.49      2.63 o 
  10   8   6        1.29        0.33      2.81 o 
  11   8   6        5.41        5.00      2.19 o 
  -4   9   6        2.77        7.27      3.21 o 
  -3   9   6        5.10        1.35      2.52 o 
  -2   9   6        1.75        1.28      1.68 o 
  -1   9   6      178.05      170.91      4.02 o 
   0   9   6       10.89        6.94      1.42 o 
   1   9   6       43.09       39.23      2.19 o 
   2   9   6       29.87       39.60      2.19 o 
   3   9   6       12.17       17.42      1.68 o 
   4   9   6       16.80       22.21      1.83 o 
   5   9   6       66.53       48.51      2.30 o 
   6   9   6       67.39       69.48      2.59 o 
   7   9   6        8.11        7.34      2.59 o 
   8   9   6       13.75       10.34      2.63 o 
   9   9   6        5.63        2.52      2.19 o 
  10   9   6        3.32        5.95      2.74 o 
  11   9   6       11.09       14.06      5.00 o 
  -2  10   6        7.92        6.68      3.03 o 
  -1  10   6        7.83        4.16      2.92 o 
   0  10   6        2.87        5.77      1.53 o 
   1  10   6        3.12       -0.37      1.17 o 
   2  10   6        4.39        0.15      1.21 o 
   3  10   6        2.52        1.13      1.24 o 
   4  10   6       13.80       10.19      1.61 o 
   5  10   6       13.42       11.80      1.61 o 
   6  10   6        0.00       -0.44      1.17 o 
   7  10   6        1.67       -1.10      1.57 o 
   8  10   6        1.19        2.78      2.85 o 
   9  10   6        1.61        1.57      2.56 o 
  10  10   6       17.32       19.07      3.00 o 
   0  11   6        0.38        3.62      2.85 o 
   1  11   6        3.68        7.71      1.72 o 
   2  11   6        0.55       -1.06      1.31 o 
   3  11   6       10.94       10.26      1.72 o 
   4  11   6       75.39       73.38      2.96 o 
   5  11   6        1.47        5.19      1.53 o 
   6  11   6        0.76        2.30      1.42 o 
   7  11   6        0.00       -1.61      1.72 o 
   8  11   6        0.68        0.07      2.01 o 
   2  12   6        1.49       -1.61      1.79 o 
   3  12   6       28.37       27.32      2.41 o 
   4  12   6        0.29       -0.55      1.50 o 
   5  12   6        2.79       18.48      2.16 o 
   6  12   6        1.54        1.75      2.05 o 
   7  12   6        0.06        3.40      2.23 o 
  -7 -11   7        0.10       -2.63      2.63 o 
  -6 -11   7        0.12        1.50      2.89 o 
  -5 -11   7        3.45        0.77      2.81 o 
  -4 -11   7       35.10       43.98      3.47 o 
  -3 -11   7       10.88       15.38      2.63 o 
  -2 -11   7       26.76       24.36      3.00 o 
  -1 -11   7       26.54       15.27      2.70 o 
  -8 -10   7        5.16        1.75      3.47 o 
  -7 -10   7        2.94        2.48      2.12 o 
  -6 -10   7        6.17        6.06      2.16 o 
  -5 -10   7       12.27       15.74      2.41 o 
  -4 -10   7        6.03       10.56      2.26 o 
  -3 -10   7        6.33        3.25      1.94 o 
  -2 -10   7       15.23       17.06      2.52 o 
  -1 -10   7        0.01       -0.55      1.86 o 
   0 -10   7        0.05        1.64      1.94 o 
   1 -10   7       25.69       29.95      3.14 o 
  -9  -9   7       24.85       24.11      3.18 o 
  -8  -9   7      129.58      141.62      5.37 o 
  -7  -9   7       75.40       69.55      4.27 o 
  -6  -9   7        7.26       13.04      2.23 o 
  -5  -9   7        1.38       -1.28      1.28 o 
  -4  -9   7        5.04        2.59      1.75 o 
  -3  -9   7       50.48       54.35      3.25 o 
  -2  -9   7        4.78       -1.17      1.57 o 
  -1  -9   7       62.26       67.98      3.47 o 
   0  -9   7        6.05        7.52      2.08 o 
   1  -9   7        0.02       -0.29      1.79 o 
   2  -9   7       89.29       93.44      4.31 o 
   3  -9   7       14.00        8.47      2.45 o 
 -10  -8   7       10.99       14.90      3.65 o 
  -9  -8   7       64.33       73.53      4.35 o 
  -8  -8   7       10.85        9.02      2.45 o 
  -7  -8   7        1.65        4.60      2.63 o 
  -6  -8   7       36.66       35.65      3.40 o 
  -5  -8   7        3.18        0.51      3.69 o 
  -4  -8   7      145.39      129.82      3.32 o 
  -3  -8   7      347.96      360.12      7.12 o 
  -2  -8   7       81.27       69.84      3.25 o 
  -1  -8   7       10.80        9.83      1.94 o 
   0  -8   7        0.88       -0.11      1.46 o 
   1  -8   7       19.07       23.38      2.52 o 
   2  -8   7       48.78       37.59      3.03 o 
   3  -8   7       26.06       29.37      3.00 o 
   4  -8   7       15.69       15.85      2.63 o 
   5  -8   7        1.34       -1.94      2.78 o 
 -10  -7   7       25.10       35.36      3.21 o 
  -9  -7   7      137.56      149.36      5.52 o 
  -8  -7   7        3.51        3.25      2.59 o 
  -7  -7   7      254.44      228.26      5.77 o 
  -6  -7   7        3.03       -1.39      2.30 o 
  -5  -7   7       55.75       70.17      2.78 o 
  -4  -7   7      404.12      406.19      5.84 o 
  -3  -7   7        0.95        0.84      1.10 o 
  -2  -7   7      146.42      153.01      4.24 o 
  -1  -7   7        0.07       -0.37      1.21 o 
   0  -7   7       22.87       30.03      2.37 o 
   1  -7   7      289.07      278.41      6.14 o 
   2  -7   7       12.76       19.21      2.30 o 
   3  -7   7       57.90       53.40      3.25 o 
   4  -7   7        8.41        9.79      2.08 o 
   5  -7   7        9.99       11.94      2.34 o 
   6  -7   7        0.32        0.47      2.92 o 
 -10  -6   7       48.00       55.56      3.62 o 
  -9  -6   7        4.43        2.30      1.53 o 
  -8  -6   7       22.13       22.72      2.59 o 
  -7  -6   7        2.20        1.28      1.94 o 
  -6  -6   7        0.10       -1.24      1.24 o 
  -5  -6   7       16.82       14.57      1.42 o 
  -4  -6   7       10.28       16.88      1.57 o 
  -3  -6   7        3.48        4.97      2.63 o 
  -2  -6   7        5.64       10.59      0.95 o 
  -1  -6   7       23.22       34.34      1.61 o 
   0  -6   7        6.28        7.38      1.10 o 
   1  -6   7       69.55       63.16      2.12 o 
   2  -6   7      114.48      116.41      2.96 o 
   3  -6   7       14.92       22.46      1.75 o 
   4  -6   7        3.46        1.06      1.24 o 
   5  -6   7        8.72       14.54      1.79 o 
   6  -6   7        4.30        5.77      1.61 o 
   7  -6   7        2.04       -3.87      4.53 o 
 -11  -5   7       11.35       15.27      4.05 o 
 -10  -5   7       27.10       30.43      2.96 o 
  -9  -5   7        6.56        5.00      1.53 o 
  -8  -5   7        1.00        2.19      1.39 o 
  -7  -5   7       35.69       43.80      2.67 o 
  -6  -5   7       11.32        6.68      1.75 o 
  -5  -5   7       95.01       73.02      1.86 o 
  -4  -5   7       16.20       15.63      1.28 o 
  -3  -5   7      133.59      127.99      2.41 o 
  -2  -5   7       70.26       75.03      1.72 o 
  -1  -5   7       30.69       36.64      1.24 o 
   0  -5   7        7.02       11.03      1.06 o 
   1  -5   7      235.72      200.21      3.51 o 
   2  -5   7      477.79      471.06      6.25 o 
   3  -5   7       16.69       19.83      1.61 o 
   4  -5   7       33.49       41.42      2.12 o 
   5  -5   7       16.13       21.22      1.83 o 
   6  -5   7      105.06       82.59      3.03 o 
   7  -5   7        6.27        4.79      1.90 o 
   8  -5   7        7.64        4.93      4.75 o 
 -11  -4   7        0.13       -0.84      1.83 o 
 -10  -4   7       19.93       24.22      2.67 o 
  -9  -4   7       52.63       44.86      3.07 o 
  -8  -4   7      122.53      117.14      3.32 o 
  -7  -4   7       63.86       54.68      2.81 o 
  -6  -4   7       19.08       24.62      2.16 o 
  -5  -4   7       30.65       27.07      1.39 o 
  -4  -4   7       51.58       63.78      1.61 o 
  -3  -4   7      213.46      193.89      2.78 o 
  -2  -4   7      128.81      122.04      2.19 o 
  -1  -4   7      476.72      544.00      5.26 o 
   0  -4   7      421.68      408.09      4.16 o 
   1  -4   7       66.26       67.14      1.90 o 
   2  -4   7       33.48       32.40      1.57 o 
   3  -4   7       27.55       27.76      1.61 o 
   4  -4   7       83.24       87.52      2.59 o 
   5  -4   7       30.00       32.62      1.97 o 
   6  -4   7        3.35       -0.84      0.95 o 
   7  -4   7        8.88       16.07      2.41 o 
   8  -4   7        6.75        8.04      2.16 o 
 -11  -3   7        5.36        5.99      2.37 o 
 -10  -3   7       28.97       31.82      2.96 o 
  -9  -3   7        9.59       15.27      2.34 o 
  -8  -3   7      190.07      223.37      4.49 o 
  -7  -3   7       21.87       17.02      1.61 o 
  -6  -3   7        4.99        4.16      1.13 o 
  -5  -3   7       94.17       96.40      2.01 o 
  -4  -3   7      119.29      108.52      1.97 o 
  -3  -3   7      224.95      211.93      2.78 o 
  -2  -3   7      439.40      539.00      5.19 o 
  -1  -3   7      552.75      566.21      5.30 o 
   0  -3   7      682.69      822.42      7.05 o 
   1  -3   7       43.80       35.47      1.42 o 
   2  -3   7      328.21      338.61      4.57 o 
   3  -3   7       86.31       88.54      2.30 o 
   4  -3   7        0.38        4.05      1.02 o 
   5  -3   7      141.81      144.36      3.21 o 
   6  -3   7       20.06       23.23      1.79 o 
   7  -3   7        8.16       11.29      1.97 o 
   8  -3   7       35.94       36.13      3.03 o 
   9  -3   7       31.88       31.41      3.10 o 
 -10  -2   7       54.32       53.55      3.65 o 
  -9  -2   7       87.52       84.78      3.76 o 
  -8  -2   7        8.21       11.94      2.08 o 
  -7  -2   7       16.01       22.76      1.72 o 
  -6  -2   7        5.99        2.26      1.02 o 
  -5  -2   7      112.35      112.10      3.43 o 
  -4  -2   7       60.46       62.17      1.61 o 
  -3  -2   7      733.10      823.29      7.16 o 
  -2  -2   7       12.70       30.90      1.06 o 
  -1  -2   7      598.43      761.20      6.54 o 
   0  -2   7     1465.28     1522.72     16.51 o 
   1  -2   7       83.24       42.99      0.95 o 
   2  -2   7      730.69      947.38      9.53 o 
   3  -2   7       16.58       23.45      1.35 o 
   4  -2   7       29.76       32.07      1.57 o 
   5  -2   7       12.28       16.07      1.35 o 
   6  -2   7       20.39       10.52      1.35 o 
   7  -2   7       83.43       79.05      3.47 o 
   8  -2   7       49.59       54.61      3.32 o 
   9  -2   7        4.95        0.73      1.79 o 
 -10  -1   7       18.24       14.14      2.63 o 
  -9  -1   7        6.08        8.26      2.23 o 
  -8  -1   7       46.19       52.96      3.14 o 
  -7  -1   7        1.74        3.25      1.42 o 
  -6  -1   7        9.17        8.36      1.21 o 
  -5  -1   7        0.01       -0.51      0.55 o 
  -4  -1   7       93.48      118.71      1.97 o 
  -3  -1   7      269.23      281.12      3.18 o 
  -2  -1   7      386.24      545.50      4.97 o 
  -1  -1   7     4880.50     4598.89     33.61 o 
   0  -1   7      482.97      352.97      3.47 o 
   1  -1   7       62.05      118.20      4.05 o 
   2  -1   7       81.84       99.10      2.05 o 
   3  -1   7      972.47     1153.39     11.25 o 
   4  -1   7       19.78       28.78      0.95 o 
   5  -1   7       44.42       42.12      1.68 o 
   6  -1   7        0.01        1.68      0.88 o 
   7  -1   7        0.73        2.81      1.46 o 
   8  -1   7       10.48        8.73      1.90 o 
   9  -1   7       45.78       53.26      3.36 o 
  10  -1   7        4.51        0.15      1.83 o 
 -10   0   7        0.05       -1.13      1.94 o 
  -9   0   7       94.19       86.28      3.98 o 
  -8   0   7        3.18        4.46      1.79 o 
  -7   0   7       50.53       48.76      2.81 o 
  -6   0   7       99.92      102.42      2.67 o 
  -5   0   7       63.27       58.88      1.53 o 
  -4   0   7      235.40      260.51      3.14 o 
  -3   0   7       31.80       82.48      1.53 o 
  -2   0   7     1158.16     1150.91     10.67 o 
  -1   0   7      580.44      450.27      5.00 o 
   0   0   7      680.02      606.10      5.19 o 
   1   0   7      975.58     1114.49     12.82 o 
   2   0   7      821.28      819.97     13.92 o 
   3   0   7       79.50       49.60      1.13 o 
   4   0   7       53.39       51.43      1.24 o 
   5   0   7       11.76       20.97      0.99 o 
   6   0   7        2.22        0.11      0.77 o 
   7   0   7      228.21      220.26      5.26 o 
   8   0   7      167.48      168.68      4.93 o 
   9   0   7       14.53       19.91      2.37 o 
  10   0   7       45.26       47.85      3.47 o 
 -10   1   7        4.30        0.69      2.89 o 
  -9   1   7        1.30        0.26      1.90 o 
  -8   1   7       10.99       12.49      2.19 o 
  -7   1   7      148.72      157.76      4.57 o 
  -6   1   7       62.41       53.62      2.78 o 
  -5   1   7      340.86      323.12      3.87 o 
  -4   1   7      381.49      380.69      4.13 o 
  -3   1   7        0.80        1.57      0.58 o 
  -2   1   7       36.10       30.46      0.91 o 
  -1   1   7       60.64       91.36      2.56 o 
   0   1   7     1005.28      983.10      9.31 o 
   1   1   7      364.59      549.01      4.79 o 
   2   1   7       49.58       75.43      1.42 o 
   3   1   7      305.54      265.85      2.92 o 
   4   1   7       14.08       19.51      0.88 o 
   5   1   7      412.76      382.26      4.09 o 
   6   1   7       86.67       91.50      1.86 o 
   7   1   7       82.00       77.47      3.18 o 
   8   1   7      325.82      329.26      6.87 o 
   9   1   7       53.63       47.70      3.14 o 
  10   1   7        1.81       -0.91      1.64 o 
  11   1   7        1.35        2.16      2.16 o 
  -9   2   7        2.69        2.45      2.16 o 
  -8   2   7       69.59       72.69      3.58 o 
  -7   2   7       17.65       19.14      2.23 o 
  -6   2   7        0.30       -1.35      1.35 o 
  -5   2   7       10.24       11.21      1.24 o 
  -4   2   7      193.99      167.99      2.56 o 
  -3   2   7      340.11      370.72      3.98 o 
  -2   2   7      733.28     1031.43      8.58 o 
  -1   2   7      908.06      864.72      7.23 o 
   0   2   7      410.88      455.75      4.16 o 
   1   2   7       88.42      102.79      2.12 o 
   2   2   7      454.55      379.01      3.69 o 
   3   2   7      494.38      417.25      4.71 o 
   4   2   7       18.30       11.14      0.77 o 
   5   2   7      580.88      587.84      5.63 o 
   6   2   7        5.17        6.03      0.73 o 
   7   2   7      317.62      321.48      4.89 o 
   8   2   7       81.03       83.50      3.36 o 
   9   2   7       24.32       24.14      2.41 o 
  10   2   7        0.12        3.87      1.86 o 
  11   2   7       10.92       12.35      2.45 o 
  -9   3   7        0.26        3.69      3.21 o 
  -8   3   7       48.50       53.40      3.54 o 
  -7   3   7       93.82      102.28      3.98 o 
  -6   3   7       25.94       29.11      2.45 o 
  -5   3   7        4.05        4.13      1.10 o 
  -4   3   7        4.34        4.27      0.84 o 
  -3   3   7        0.03        1.72      0.62 o 
  -2   3   7      117.58      122.00      2.01 o 
  -1   3   7      436.73      522.53      4.93 o 
   0   3   7        3.58       24.18      0.88 o 
   1   3   7      143.38      136.06      3.80 o 
   2   3   7      982.25      791.70      7.89 o 
   3   3   7      313.03      532.28      4.97 o 
   4   3   7      118.33      122.29      2.41 o 
   5   3   7       18.00       21.99      2.78 o 
   6   3   7      209.91      233.52      3.10 o 
   7   3   7      275.91      289.92      4.60 o 
   8   3   7       46.74       47.70      2.12 o 
   9   3   7        0.08        0.18      1.10 o 
  10   3   7       12.19       23.23      2.56 o 
  11   3   7       10.80        6.65      2.23 o 
  -8   4   7       76.99       76.60      5.66 o 
  -7   4   7       25.04       24.84      2.59 o 
  -6   4   7        1.79        1.75      1.57 o 
  -5   4   7       33.59       41.86      2.01 o 
  -4   4   7       42.45       48.69      1.97 o 
  -3   4   7       72.41       65.86      1.72 o 
  -2   4   7       20.00       22.83      1.10 o 
  -1   4   7      359.39      383.58      4.09 o 
   0   4   7        8.93       10.63      0.73 o 
   1   4   7        5.62        2.16      0.51 o 
   2   4   7       27.06       15.09      2.16 o 
   3   4   7      184.19      181.80      3.00 o 
   4   4   7        0.30        4.97      0.84 o 
   5   4   7      152.07      132.08      2.67 o 
   6   4   7       27.51       18.52      2.37 o 
   7   4   7        0.06        3.36      1.10 o 
   8   4   7       20.48       22.54      1.75 o 
   9   4   7        7.68        1.64      1.17 o 
  10   4   7        0.74       -0.07      1.61 o 
  11   4   7        1.80       -1.24      1.72 o 
  -7   5   7        0.50        1.57      2.74 o 
  -6   5   7        0.46        1.06      1.68 o 
  -5   5   7        3.06        9.35      1.42 o 
  -4   5   7       39.12       49.82      2.12 o 
  -3   5   7      460.99      428.72      4.97 o 
  -2   5   7      222.67      205.14      3.00 o 
  -1   5   7        6.44        6.65      0.77 o 
   0   5   7        0.09        1.06      0.58 o 
   1   5   7      390.76      360.89      3.87 o 
   2   5   7      523.28      549.67      5.26 o 
   3   5   7       13.44       21.66      2.81 o 
   4   5   7      154.61      131.50      2.70 o 
   5   5   7       97.12       86.94      1.79 o 
   6   5   7       41.09       43.76      1.53 o 
   7   5   7      502.23      495.71      8.58 o 
   8   5   7       32.56       19.65      1.61 o 
   9   5   7        0.35        0.22      1.13 o 
  10   5   7        0.22       -1.10      1.10 o 
  11   5   7       11.65       13.15      2.30 o 
  -5   6   7       64.97       55.56      2.52 o 
  -4   6   7       26.73       42.52      2.74 o 
  -3   6   7      409.71      355.70      6.72 o 
  -2   6   7        1.49       -0.51      0.91 o 
  -1   6   7       79.98       81.38      2.30 o 
   0   6   7       10.58       15.01      1.24 o 
   1   6   7       25.70       30.43      1.50 o 
   2   6   7        0.63        1.28      0.77 o 
   3   6   7      588.60      578.19      6.90 o 
   4   6   7       15.62        9.86      1.86 o 
   5   6   7       77.89       76.20      2.30 o 
   6   6   7        0.41        0.47      1.13 o 
   7   6   7       51.86       46.57      2.96 o 
   8   6   7       77.24       47.52      3.29 o 
   9   6   7       56.72       54.86      3.18 o 
  10   6   7       21.68       22.32      2.52 o 
  11   6   7       17.74       16.91      2.52 o 
  -4   7   7       11.59       24.84      2.45 o 
  -3   7   7        8.40       13.08      1.97 o 
  -2   7   7        0.44       -1.21      1.21 o 
  -1   7   7        1.17        2.12      1.10 o 
   0   7   7      145.11      151.99      3.29 o 
   1   7   7      301.95      313.59      4.86 o 
   2   7   7      104.08      103.19      2.74 o 
   3   7   7       21.63       37.77      1.86 o 
   4   7   7      173.49      158.93      3.32 o 
   5   7   7      252.79      253.50      4.42 o 
   6   7   7      107.37      106.00      2.85 o 
   7   7   7      375.92      342.92      6.94 o 
   8   7   7      147.21      122.48      4.46 o 
   9   7   7       99.39       82.15      4.20 o 
  10   7   7        4.30        0.80      1.79 o 
  11   7   7        7.85        1.17      2.01 o 
  -4   8   7        8.87        7.49      2.96 o 
  -3   8   7        4.77        2.78      1.72 o 
  -2   8   7        3.83        4.49      1.72 o 
  -1   8   7       96.83       96.65      2.92 o 
   0   8   7       17.01       21.51      1.72 o 
   1   8   7      181.06      179.82      3.76 o 
   2   8   7       37.21       32.77      1.97 o 
   3   8   7       30.59       28.45      1.86 o 
   4   8   7      299.08      266.18      4.68 o 
   5   8   7       15.95       22.28      1.75 o 
   6   8   7      110.83       77.69      2.85 o 
   7   8   7      125.94      103.88      4.05 o 
   8   8   7       14.00       18.99      2.52 o 
   9   8   7       17.77       16.00      2.70 o 
  10   8   7        0.70        1.28      2.96 o 
  11   8   7        3.85        3.18      2.19 o 
  -3   9   7        0.34        6.39      2.85 o 
  -2   9   7       14.11        6.57      1.94 o 
  -1   9   7        3.82        5.70      1.90 o 
   0   9   7        4.87        4.82      1.39 o 
   1   9   7      109.16      134.82      3.43 o 
   2   9   7       25.67       28.82      1.94 o 
   3   9   7       43.79       36.97      2.16 o 
   4   9   7       40.02       31.74      2.01 o 
   5   9   7       20.58       24.58      1.90 o 
   6   9   7       22.96       21.04      1.83 o 
   7   9   7       49.53       34.85      3.21 o 
   8   9   7       17.44       14.79      2.74 o 
   9   9   7        3.83        4.82      2.16 o 
  10   9   7        1.30        5.59      2.74 o 
  11   9   7        6.24       25.35      5.33 o 
  -2  10   7       14.78       23.60      3.94 o 
  -1  10   7       45.82       58.70      3.51 o 
   0  10   7       22.78       14.61      2.26 o 
   1  10   7        6.35       13.37      1.68 o 
   2  10   7        0.36        0.00      1.24 o 
   3  10   7       14.78       26.26      2.01 o 
   4  10   7       88.02       78.79      2.85 o 
   5  10   7       11.05        8.77      1.53 o 
   6  10   7        3.39        1.06      1.28 o 
   7  10   7       13.42       20.71      2.56 o 
   8  10   7        0.59        1.64      2.78 o 
   9  10   7        2.74        5.41      2.63 o 
  10  10   7       12.06       21.15      3.03 o 
   0  11   7        8.46        5.92      2.16 o 
   1  11   7        0.97        1.35      1.86 o 
   2  11   7        0.92       -0.07      1.35 o 
   3  11   7        7.90        3.73      1.50 o 
   4  11   7       54.90       57.28      2.81 o 
   5  11   7        4.27        9.83      1.75 o 
   6  11   7        1.64       -0.44      1.31 o 
   7  11   7        0.43       -0.47      1.72 o 
   8  11   7        3.30        2.56      2.12 o 
   9  11   7        0.01       -1.79      2.96 o 
   3  12   7       11.76       10.41      1.97 o 
   4  12   7        2.34        8.58      1.86 o 
   5  12   7       18.78       12.78      2.01 o 
   6  12   7        2.47        1.83      2.05 o 
   7  12   7        0.06       -0.69      2.96 o 
  -6 -11   8        1.15        0.99      3.03 o 
  -5 -11   8        2.89        0.47      2.92 o 
  -4 -11   8        2.22        3.21      2.26 o 
  -3 -11   8        5.25       -1.94      1.94 o 
  -2 -11   8       62.43       60.56      3.94 o 
  -8 -10   8        0.66        3.58      3.73 o 
  -7 -10   8       42.25       47.67      3.58 o 
  -6 -10   8       13.96       16.62      3.73 o 
  -5 -10   8        0.11        4.05      2.96 o 
  -4 -10   8       10.62        7.16      2.23 o 
  -3 -10   8       51.45       65.17      3.62 o 
  -2 -10   8       25.85       29.77      3.03 o 
  -1 -10   8       75.34       70.28      3.91 o 
   0 -10   8        3.69        3.62      2.12 o 
   1 -10   8       50.70       56.36      4.02 o 
  -9  -9   8       14.71       10.67      2.81 o 
  -8  -9   8      136.41      165.54      5.81 o 
  -7  -9   8        2.07        4.71      3.32 o 
  -6  -9   8        8.39        7.56      2.12 o 
  -5  -9   8       15.00        9.75      2.16 o 
  -4  -9   8       77.96       67.65      3.40 o 
  -3  -9   8      138.58      125.91      4.46 o 
  -2  -9   8        2.59        3.10      1.83 o 
  -1  -9   8      158.02      160.65      5.08 o 
   0  -9   8        3.75        4.46      1.97 o 
   1  -9   8       40.83       35.91      3.14 o 
   2  -9   8       23.01       33.42      3.25 o 
   3  -9   8        0.39       -2.01      2.01 o 
  -9  -8   8      187.52      239.15      6.79 o 
  -8  -8   8       24.76       38.83      3.18 o 
  -7  -8   8      255.66      266.58      6.65 o 
  -6  -8   8       98.79       94.24      4.31 o 
  -5  -8   8       68.61       65.09      3.21 o 
  -4  -8   8       70.04       62.94      2.52 o 
  -3  -8   8       65.27       77.00      3.40 o 
  -2  -8   8       17.94       20.89      2.37 o 
  -1  -8   8        6.47        3.69      1.72 o 
   0  -8   8        0.11       -1.13      1.53 o 
   1  -8   8      151.64      157.32      4.93 o 
   2  -8   8       47.44       55.27      3.58 o 
   3  -8   8        0.75       -1.57      1.79 o 
   4  -8   8        1.73       -0.69      1.94 o 
 -10  -7   8        0.47       -1.94      2.52 o 
  -9  -7   8        1.65        8.51      3.21 o 
  -8  -7   8      122.52      129.78      4.82 o 
  -7  -7   8        5.84        4.38      1.97 o 
  -6  -7   8       45.89       56.11      3.32 o 
  -5  -7   8        0.70       -0.18      1.90 o 
  -4  -7   8        0.02        0.47      1.13 o 
  -3  -7   8       11.70       15.63      1.57 o 
  -2  -7   8       17.90       21.44      2.16 o 
  -1  -7   8       16.44       16.15      1.94 o 
   0  -7   8       65.06       75.76      3.29 o 
   1  -7   8       73.46       85.40      3.58 o 
   2  -7   8      116.55      116.78      4.20 o 
   3  -7   8        9.99       14.39      2.30 o 
   4  -7   8       15.16        7.34      2.12 o 
   5  -7   8        4.70        5.63      2.12 o 
 -10  -6   8        1.19        2.01      2.01 o 
  -9  -6   8       17.24       15.20      2.41 o 
  -8  -6   8       47.85       48.55      3.00 o 
  -7  -6   8       23.54       31.63      2.34 o 
  -6  -6   8       46.74       46.76      2.23 o 
  -5  -6   8       18.72       21.08      1.57 o 
  -4  -6   8      267.90      250.47      3.73 o 
  -3  -6   8       50.70       49.28      3.65 o 
  -2  -6   8       11.94       14.68      1.10 o 
  -1  -6   8       12.26        9.90      1.21 o 
   0  -6   8       41.62       39.89      1.79 o 
   1  -6   8        0.25        2.59      1.10 o 
   2  -6   8      619.22      585.97      7.63 o 
   3  -6   8        0.74        1.17      1.17 o 
   4  -6   8       14.89       14.14      1.64 o 
   5  -6   8        0.00        2.45      1.39 o 
   6  -6   8       20.25       19.18      2.08 o 
   7  -6   8       23.25       27.32      3.94 o 
 -10  -5   8        6.03        5.88      2.19 o 
  -9  -5   8        3.72        4.24      1.90 o 
  -8  -5   8       40.26       40.80      2.34 o 
  -7  -5   8        1.34        1.35      2.59 o 
  -6  -5   8        9.67       10.19      1.79 o 
  -5  -5   8        2.43        0.73      0.99 o 
  -4  -5   8        4.93        3.62      1.17 o 
  -3  -5   8      112.79      127.08      2.48 o 
  -2  -5   8       25.39       23.63      3.03 o 
  -1  -5   8        1.53        2.19      0.69 o 
   0  -5   8       72.08       71.12      2.08 o 
   1  -5   8      238.59      229.25      3.87 o 
   2  -5   8        0.66        1.50      1.06 o 
   3  -5   8       73.12       74.22      2.48 o 
   4  -5   8        2.69        2.30      1.17 o 
   5  -5   8       10.15        7.38      1.46 o 
   6  -5   8      184.01      141.65      3.84 o 
   7  -5   8        3.09        0.37      1.72 o 
 -10  -4   8       17.46       15.38      2.56 o 
  -9  -4   8        4.73        1.75      1.75 o 
  -8  -4   8        0.41       -1.02      1.50 o 
  -7  -4   8       13.23       14.65      1.64 o 
  -6  -4   8      414.02      379.16      5.73 o 
  -5  -4   8       10.31        5.73      1.17 o 
  -4  -4   8        2.82       -0.37      0.84 o 
  -3  -4   8        2.11       -0.33      0.99 o 
  -2  -4   8      185.34      257.19      3.32 o 
  -1  -4   8       24.51       26.04      1.10 o 
   0  -4   8       48.84       45.92      1.24 o 
   1  -4   8      387.06      412.47      5.37 o 
   2  -4   8       11.75       10.99      1.21 o 
   3  -4   8       80.86       81.13      2.41 o 
   4  -4   8        2.37        3.43      1.13 o 
   5  -4   8      246.30      217.08      4.27 o 
   6  -4   8       96.46       85.84      2.56 o 
   7  -4   8      164.06      142.31      4.93 o 
   8  -4   8       33.13       31.34      3.03 o 
 -10  -3   8       21.42       17.02      2.67 o 
  -9  -3   8      389.31      335.76      7.52 o 
  -8  -3   8       34.67       39.27      2.89 o 
  -7  -3   8        6.39        8.66      1.46 o 
  -6  -3   8        7.46        7.27      1.24 o 
  -5  -3   8      129.07      134.60      2.45 o 
  -4  -3   8        3.72        3.25      0.99 o 
  -3  -3   8        3.02       10.74      0.95 o 
  -2  -3   8     1417.37     1502.41     12.13 o 
  -1  -3   8      123.82      150.13      2.34 o 
   0  -3   8     1786.53     2039.11     15.82 o 
   1  -3   8       15.36       34.45      1.50 o 
   2  -3   8       48.78       40.87      1.64 o 
   3  -3   8       13.10       17.42      1.35 o 
   4  -3   8       29.85       35.80      1.79 o 
   5  -3   8      258.10      254.85      4.46 o 
   6  -3   8       28.51       14.36      1.53 o 
   7  -3   8       88.30       68.05      3.29 o 
   8  -3   8       17.62       10.52      2.16 o 
   9  -3   8        1.22       -1.75      1.75 o 
 -10  -2   8       73.69       77.11      4.09 o 
  -9  -2   8        0.51        5.48      1.97 o 
  -8  -2   8        8.61        6.54      1.79 o 
  -7  -2   8       40.54       40.44      2.74 o 
  -6  -2   8        2.16        1.79      1.02 o 
  -5  -2   8       21.56       16.44      2.08 o 
  -4  -2   8      308.19      368.56      4.09 o 
  -3  -2   8      710.99      766.75      6.87 o 
  -2  -2   8      238.87      173.54      2.34 o 
  -1  -2   8     3028.40     3050.52     22.87 o 
   0  -2   8      126.61      115.43      3.07 o 
   1  -2   8      568.65      662.65      5.81 o 
   2  -2   8       42.18       65.20      1.86 o 
   3  -2   8      236.46      224.61      3.62 o 
   4  -2   8       49.30       45.04      1.79 o 
   5  -2   8       18.26       16.25      1.42 o 
   6  -2   8        0.56       -0.95      0.95 o 
   7  -2   8      152.70      146.00      4.57 o 
   8  -2   8        4.51        2.48      1.75 o 
   9  -2   8       25.47       29.19      3.00 o 
 -10  -1   8        1.40       -0.73      1.97 o 
  -9  -1   8       40.54       41.68      3.25 o 
  -8  -1   8       56.83       51.50      3.00 o 
  -7  -1   8        0.14       -1.35      1.35 o 
  -6  -1   8        7.42        6.28      1.46 o 
  -5  -1   8       20.27       21.66      1.10 o 
  -4  -1   8      106.52      110.61      1.94 o 
  -3  -1   8      194.68      179.06      2.48 o 
  -2  -1   8     2045.29     2120.50     16.29 o 
  -1  -1   8      346.88      239.26      2.70 o 
   0  -1   8      433.46      376.05      3.73 o 
   1  -1   8      194.11      197.80      5.37 o 
   2  -1   8       25.42       50.52      1.06 o 
   3  -1   8       49.27       31.67      1.46 o 
   4  -1   8       87.39       80.47      2.16 o 
   5  -1   8      168.90      180.48      3.36 o 
   6  -1   8       91.84       81.64      2.45 o 
   7  -1   8       97.26       98.66      3.73 o 
   8  -1   8      110.10      107.76      4.05 o 
   9  -1   8       11.72        7.05      1.94 o 
  10  -1   8        0.04       -1.75      1.75 o 
 -10   0   8      108.16      107.35      4.75 o 
  -9   0   8       34.68       38.46      3.21 o 
  -8   0   8        2.36        2.34      1.68 o 
  -7   0   8      152.79      157.32      4.64 o 
  -6   0   8        1.35        1.24      1.39 o 
  -5   0   8      164.69      147.35      2.89 o 
  -4   0   8       85.58      101.14      1.90 o 
  -3   0   8      859.06     1026.39      8.66 o 
  -2   0   8       60.60       60.67      1.42 o 
  -1   0   8      923.20      774.97      7.82 o 
   0   0   8       45.56       77.47      1.72 o 
   1   0   8      521.61      583.60      7.71 o 
   2   0   8      270.08      280.60      6.43 o 
   3   0   8       26.74       34.99      1.02 o 
   4   0   8       64.16       71.81      1.46 o 
   5   0   8      107.97      113.45      2.52 o 
   6   0   8       24.34       22.94      1.46 o 
   7   0   8      450.26      469.74      8.36 o 
   8   0   8       54.58       59.72      3.18 o 
   9   0   8        3.67        4.46      1.86 o 
  10   0   8       36.34       56.03      3.69 o 
  -9   1   8       11.41       16.62      2.52 o 
  -8   1   8        0.64        1.53      1.83 o 
  -7   1   8       19.80       26.67      2.52 o 
  -6   1   8       56.81       53.29      2.92 o 
  -5   1   8       60.25       72.32      2.16 o 
  -4   1   8      506.04      489.94      5.00 o 
  -3   1   8      129.16      151.48      2.19 o 
  -2   1   8      412.31      558.14      6.21 o 
  -1   1   8      250.68      265.63      4.57 o 
   0   1   8      529.87      583.09      6.17 o 
   1   1   8      198.85      284.18      2.96 o 
   2   1   8      443.32      403.59      3.94 o 
   3   1   8       43.15       27.47      0.99 o 
   4   1   8       67.65       49.60      1.28 o 
   5   1   8       20.56       24.98      1.06 o 
   6   1   8       35.64       35.40      1.31 o 
   7   1   8      509.62      562.49      9.20 o 
   8   1   8       26.12       31.60      2.59 o 
   9   1   8        3.70        6.47      1.94 o 
  10   1   8       24.64       20.38      2.63 o 
  11   1   8        4.21        6.68      2.37 o 
  -9   2   8       81.54       83.94      4.24 o 
  -8   2   8        5.53        5.04      2.12 o 
  -7   2   8       83.72       84.42      3.69 o 
  -6   2   8        9.42        8.88      1.90 o 
  -5   2   8       22.27       19.69      1.53 o 
  -4   2   8      137.41      132.19      2.81 o 
  -3   2   8      133.47      122.77      2.05 o 
  -2   2   8        0.85        3.21      0.58 o 
  -1   2   8       57.48       52.20      1.02 o 
   0   2   8      465.41      573.34     10.85 o 
   1   2   8      832.02      812.74      6.87 o 
   2   2   8      319.17      314.39      3.32 o 
   3   2   8       73.75       92.23      1.75 o 
   4   2   8      227.25      256.31      5.95 o 
   5   2   8       29.68       39.52      1.28 o 
   6   2   8      181.24      176.79      2.67 o 
   7   2   8      856.54      790.64      9.02 o 
   8   2   8      100.57      112.69      3.94 o 
   9   2   8        1.12        0.15      1.39 o 
  10   2   8        0.01        1.17      1.64 o 
  11   2   8        6.10        2.05      2.05 o 
  -8   3   8       51.04       50.66      3.51 o 
  -7   3   8       17.81       10.37      2.19 o 
  -6   3   8       33.72       41.31      2.85 o 
  -5   3   8      147.18      140.92      3.18 o 
  -4   3   8        7.07        5.84      1.13 o 
  -3   3   8      355.13      354.06      4.89 o 
  -2   3   8       17.01       16.84      0.91 o 
  -1   3   8       30.06       52.45      1.28 o 
   0   3   8        4.28        2.67      0.51 o 
   1   3   8       52.48       69.80      3.51 o 
   2   3   8       79.26       91.43      1.97 o 
   3   3   8       81.85       85.95      1.64 o 
   4   3   8      276.66      321.59      3.69 o 
   5   3   8       32.08       33.61      3.03 o 
   6   3   8        3.69        3.65      0.77 o 
   7   3   8       70.69       76.42      2.41 o 
   8   3   8        7.24        8.15      1.35 o 
   9   3   8       26.35       39.05      2.85 o 
  10   3   8        2.38       -1.35      1.53 o 
  11   3   8        5.22        3.36      2.08 o 
  -8   4   8        9.22       17.09      2.70 o 
  -7   4   8        0.26        1.28      1.83 o 
  -6   4   8       16.67       23.12      2.45 o 
  -5   4   8       11.14       11.40      1.42 o 
  -4   4   8       52.73       61.22      2.19 o 
  -3   4   8        5.47        6.06      1.06 o 
  -2   4   8       30.89       39.85      1.31 o 
  -1   4   8      220.80      205.61      2.52 o 
   0   4   8       20.65       27.25      1.06 o 
   1   4   8       71.09       65.06      1.39 o 
   2   4   8      165.18      217.27      4.02 o 
   3   4   8      130.59      155.94      2.78 o 
   4   4   8      449.42      535.35      5.26 o 
   5   4   8       61.58       49.97      1.57 o 
   6   4   8       53.51       50.04      2.89 o 
   7   4   8      255.18      250.87      4.31 o 
   8   4   8      201.08      202.84      4.05 o 
   9   4   8        2.40        1.79      1.17 o 
  10   4   8        8.35        9.31      2.01 o 
  11   4   8        9.24       11.87      2.37 o 
  -7   5   8        2.91        4.13      2.16 o 
  -6   5   8        5.25        5.66      1.90 o 
  -5   5   8       15.78       10.30      1.53 o 
  -4   5   8       92.77      105.38      2.89 o 
  -3   5   8      201.72      238.63      4.16 o 
  -2   5   8      119.02      110.86      2.63 o 
  -1   5   8      125.55      130.70      2.26 o 
   0   5   8       14.98       18.67      0.99 o 
   1   5   8        0.09       -0.33      0.47 o 
   2   5   8        2.49        1.42      0.55 o 
   3   5   8       22.49       41.86      2.23 o 
   4   5   8       38.67       33.79      1.64 o 
   5   5   8      223.80      193.41      2.81 o 
   6   5   8       65.38       60.12      1.79 o 
   7   5   8        9.12        4.53      2.59 o 
   8   5   8       89.47       82.77      2.63 o 
   9   5   8        0.10       -0.84      1.10 o 
  10   5   8        0.10       -1.13      1.13 o 
  11   5   8        5.34        0.51      1.75 o 
  -6   6   8        6.50        2.63      2.85 o 
  -5   6   8       40.99       58.33      4.60 o 
  -4   6   8      216.63      161.09      4.60 o 
  -3   6   8       38.78       27.47      2.23 o 
  -2   6   8       22.48       23.45      2.12 o 
  -1   6   8        0.71       -0.04      0.91 o 
   0   6   8        0.14       -0.73      0.73 o 
   1   6   8      219.96      207.26      3.58 o 
   2   6   8       47.16       55.78      1.90 o 
   3   6   8       58.94       51.65      1.86 o 
   4   6   8       70.36       65.13      2.81 o 
   5   6   8       30.70       29.26      1.75 o 
   6   6   8        0.60        0.29      1.17 o 
   7   6   8       35.05       31.49      2.74 o 
   8   6   8       31.48       31.96      3.18 o 
   9   6   8       58.68       49.86      3.14 o 
  10   6   8       28.23       30.61      2.81 o 
  11   6   8        0.43        3.00      2.05 o 
  -5   7   8       52.60       34.85      4.09 o 
  -4   7   8        5.85       10.26      1.94 o 
  -3   7   8       65.83       61.88      3.14 o 
  -2   7   8       24.22       20.38      2.16 o 
  -1   7   8        9.72       10.01      1.75 o 
   0   7   8      559.27      542.87      7.01 o 
   1   7   8      444.26      445.89      6.10 o 
   2   7   8     1139.11     1104.67     11.73 o 
   3   7   8      308.94      291.85      4.68 o 
   4   7   8      133.73      123.68      2.96 o 
   5   7   8       10.30       14.25      1.94 o 
   6   7   8       29.65       25.13      1.86 o 
   7   7   8      159.69      148.27      4.46 o 
   8   7   8        5.99        5.26      2.48 o 
   9   7   8        8.36        4.35      2.81 o 
  10   7   8       20.94       26.77      2.85 o 
  11   7   8        0.68       -1.68      1.86 o 
  -4   8   8        4.99        5.73      2.92 o 
  -3   8   8       53.15       41.57      3.07 o 
  -2   8   8        0.05       -1.39      1.39 o 
  -1   8   8       94.77      106.48      3.87 o 
   0   8   8       45.66       40.69      2.74 o 
   1   8   8      428.64      426.64      6.21 o 
   2   8   8       23.15       25.82      1.83 o 
   3   8   8      110.84      108.60      3.03 o 
   4   8   8      487.66      448.23      6.43 o 
   5   8   8        1.63        1.68      1.17 o 
   6   8   8       17.61       19.18      2.08 o 
   7   8   8        7.90        9.28      2.41 o 
   8   8   8       26.88       14.61      2.41 o 
   9   8   8        3.53        2.63      2.41 o 
  10   8   8        3.26        5.33      3.03 o 
  11   8   8        0.03       -1.24      1.90 o 
  -3   9   8        2.94       13.11      3.40 o 
  -2   9   8       14.52        6.83      2.05 o 
  -1   9   8       18.88       24.84      2.56 o 
   0   9   8       15.53       18.74      2.34 o 
   1   9   8       48.76       60.53      2.48 o 
   2   9   8        0.03       -1.02      1.02 o 
   3   9   8        0.37        2.89      1.24 o 
   4   9   8       18.60       21.11      1.83 o 
   5   9   8        4.01        7.05      1.42 o 
   6   9   8       75.01       66.19      2.56 o 
   7   9   8        6.77        5.70      2.59 o 
   8   9   8        7.51        6.06      2.37 o 
   9   9   8        1.64       13.44      2.48 o 
  10   9   8        6.25        8.73      2.92 o 
  -2  10   8        6.04        5.63      3.07 o 
  -1  10   8        0.02       -1.06      1.72 o 
   0  10   8        6.13        3.94      1.83 o 
   1  10   8       34.21       46.21      3.21 o 
   2  10   8        1.17        6.03      1.50 o 
   3  10   8        1.00        0.84      1.24 o 
   4  10   8        0.83       -0.29      1.24 o 
   5  10   8        7.01        8.15      1.53 o 
   6  10   8        0.76       -1.10      1.10 o 
   7  10   8        0.14       -0.88      1.61 o 
   8  10   8        5.06        7.09      3.00 o 
   9  10   8       12.66       12.75      3.00 o 
  10  10   8       44.80       63.05      6.17 o 
   0  11   8        7.80        8.58      3.21 o 
   1  11   8        1.38        1.50      1.90 o 
   2  11   8        0.01       -1.31      1.61 o 
   3  11   8        6.97        4.53      1.57 o 
   4  11   8        0.00        0.26      1.39 o 
   5  11   8       12.52        3.91      1.53 o 
   6  11   8        4.26        2.16      1.39 o 
   7  11   8        0.21        0.47      1.75 o 
   8  11   8       15.43       29.81      3.07 o 
   3  12   8        0.40        2.12      2.12 o 
   4  12   8       20.64       51.14      2.96 o 
   5  12   8       13.32       16.77      2.12 o 
   6  12   8        0.26        0.62      1.57 o 
  -5 -11   9        0.96       -1.10      3.07 o 
  -4 -11   9        0.15       -1.64      2.01 o 
  -3 -11   9        9.43       13.77      2.70 o 
  -2 -11   9       13.56       18.37      2.96 o 
  -7 -10   9       20.41       14.65      3.87 o 
  -6 -10   9       21.81       33.90      4.60 o 
  -5 -10   9       12.80       14.98      3.65 o 
  -4 -10   9       27.58       23.93      2.81 o 
  -3 -10   9       43.66       60.31      3.73 o 
  -2 -10   9        0.29       -0.15      1.90 o 
  -1 -10   9       91.91       93.99      4.38 o 
   0 -10   9        5.58        5.66      2.34 o 
   1 -10   9        5.24        9.50      3.73 o 
  -9  -9   9        3.10        6.50      3.69 o 
  -8  -9   9      112.70      129.20      5.37 o 
  -7  -9   9       58.67       75.17      4.57 o 
  -6  -9   9       79.56       85.51      3.94 o 
  -5  -9   9       66.90       67.80      3.51 o 
  -4  -9   9       32.61       36.89      3.00 o 
  -3  -9   9       57.39       49.24      3.29 o 
  -2  -9   9       43.91       35.72      3.00 o 
  -1  -9   9       68.22       59.14      3.65 o 
   0  -9   9       52.03       39.38      3.21 o 
   1  -9   9        4.48        6.57      2.23 o 
   2  -9   9       50.44       69.44      4.13 o 
   3  -9   9        1.34        0.33      2.19 o 
  -9  -8   9       55.47       65.64      5.73 o 
  -8  -8   9        1.57        7.89      2.45 o 
  -7  -8   9       69.34       91.36      4.31 o 
  -6  -8   9       15.56       16.77      3.18 o 
  -5  -8   9        8.13        6.72      1.90 o 
  -4  -8   9       19.50       11.94      2.12 o 
  -3  -8   9       44.25       45.77      3.00 o 
  -2  -8   9        3.04        0.47      1.64 o 
  -1  -8   9        2.85        2.45      1.75 o 
   0  -8   9       33.63       39.38      2.96 o 
   1  -8   9       30.40       34.66      2.92 o 
   2  -8   9        0.79       -0.77      1.75 o 
   3  -8   9        0.05       -1.64      1.79 o 
   4  -8   9        0.56       -1.86      1.86 o 
 -10  -7   9        1.88       -1.86      2.78 o 
  -9  -7   9       36.67       40.87      5.37 o 
  -8  -7   9       51.66       64.29      3.87 o 
  -7  -7   9       26.99       22.17      2.56 o 
  -6  -7   9       74.16       85.95      3.80 o 
  -5  -7   9       22.87       25.42      2.92 o 
  -4  -7   9        1.75        2.34      1.24 o 
  -3  -7   9      231.90      222.38      5.22 o 
  -2  -7   9        7.08       10.01      1.83 o 
  -1  -7   9       11.10       15.82      2.05 o 
   0  -7   9        2.04        3.65      1.68 o 
   1  -7   9       35.00       36.89      2.81 o 
   2  -7   9        4.15        9.42      2.08 o 
   3  -7   9        0.02       -0.22      1.75 o 
   4  -7   9        0.73        0.29      1.83 o 
   5  -7   9        0.07       -0.99      1.90 o 
 -10  -6   9        5.77        5.59      2.26 o 
  -9  -6   9       14.18       38.94      3.14 o 
  -8  -6   9        8.02        4.24      2.85 o 
  -7  -6   9       59.41       57.09      2.74 o 
  -6  -6   9       59.37       55.41      2.41 o 
  -5  -6   9       17.25       14.17      1.57 o 
  -4  -6   9       54.08       53.22      2.05 o 
  -3  -6   9       13.63       13.99      2.26 o 
  -2  -6   9        5.92        7.85      1.17 o 
  -1  -6   9       25.32       27.14      1.61 o 
   0  -6   9       25.09       18.99      1.53 o 
   1  -6   9      215.48      241.48      4.31 o 
   2  -6   9       87.50       84.45      2.74 o 
   3  -6   9        0.54        0.58      1.21 o 
   4  -6   9        1.07       -1.10      1.10 o 
   5  -6   9        5.44        6.54      1.57 o 
   6  -6   9        0.25        2.19      1.53 o 
 -10  -5   9       12.16        9.46      2.45 o 
  -9  -5   9       20.30       16.29      2.45 o 
  -8  -5   9       41.34       58.81      3.29 o 
  -7  -5   9       48.41       47.12      2.78 o 
  -6  -5   9       12.51       12.97      1.90 o 
  -5  -5   9       53.76       53.00      1.72 o 
  -4  -5   9       14.76       25.53      1.50 o 
  -3  -5   9       21.14       15.34      1.46 o 
  -2  -5   9       14.96       14.72      3.21 o 
  -1  -5   9       28.81       34.08      1.64 o 
   0  -5   9       98.27      106.66      2.59 o 
   1  -5   9        8.07       10.56      1.24 o 
   2  -5   9       24.80       33.90      1.90 o 
   3  -5   9       51.10       60.09      2.37 o 
   4  -5   9        9.91        6.14      1.35 o 
   5  -5   9        2.25        4.27      1.39 o 
   6  -5   9      319.39      317.86      5.81 o 
   7  -5   9       18.33       12.82      2.34 o 
 -10  -4   9        1.50        1.39      2.01 o 
  -9  -4   9       16.63       18.12      2.48 o 
  -8  -4   9        1.22       -0.62      1.64 o 
  -7  -4   9      123.99      107.54      3.91 o 
  -6  -4   9       65.17       73.20      2.81 o 
  -5  -4   9       19.60       34.01      1.57 o 
  -4  -4   9        1.17        1.17      0.91 o 
  -3  -4   9       77.98       81.31      1.94 o 
  -2  -4   9       35.96       53.37      1.72 o 
  -1  -4   9        0.06        0.88      0.62 o 
   0  -4   9      227.09      240.97      3.84 o 
   1  -4   9       10.34        8.66      1.10 o 
   2  -4   9      184.13      185.78      3.51 o 
   3  -4   9        1.27        1.28      1.02 o 
   4  -4   9       22.86       25.42      1.79 o 
   5  -4   9      115.62      124.63      3.29 o 
   6  -4   9       13.39       17.24      1.61 o 
   7  -4   9       91.67      109.66      4.35 o 
   8  -4   9       15.96        9.86      2.19 o 
 -10  -3   9        6.64        3.62      2.12 o 
  -9  -3   9       14.08       19.69      2.52 o 
  -8  -3   9        4.99        5.92      1.94 o 
  -7  -3   9      100.22       87.05      3.51 o 
  -6  -3   9       29.01       37.33      2.45 o 
  -5  -3   9       11.06        9.10      1.31 o 
  -4  -3   9       98.13      110.71      2.16 o 
  -3  -3   9     2290.21     2530.04     19.65 o 
  -2  -3   9       52.11       67.28      1.68 o 
  -1  -3   9       37.10       53.77      1.61 o 
   0  -3   9     1130.32     1169.21      9.72 o 
   1  -3   9       57.81       66.63      1.94 o 
   2  -3   9       58.46       56.54      1.86 o 
   3  -3   9      163.59      177.52      3.40 o 
   4  -3   9       34.02       38.90      1.86 o 
   5  -3   9      114.83      120.72      3.10 o 
   6  -3   9       52.26       60.45      2.45 o 
   7  -3   9        2.23       -1.02      1.42 o 
   8  -3   9        0.01       -1.57      1.57 o 
   9  -3   9        1.35       -0.51      1.97 o 
 -10  -2   9      128.31      118.86      4.89 o 
  -9  -2   9        1.62       -1.13      1.86 o 
  -8  -2   9       66.63       63.56      3.29 o 
  -7  -2   9        0.04        0.15      1.42 o 
  -6  -2   9       18.04       16.95      1.90 o 
  -5  -2   9       18.32       10.96      2.23 o 
  -4  -2   9       45.03       73.60      1.83 o 
  -3  -2   9       24.47       33.09      1.28 o 
  -2  -2   9       99.23      111.48      1.90 o 
  -1  -2   9      230.15      242.94      2.96 o 
   0  -2   9      842.66      895.98      7.71 o 
   1  -2   9      970.32     1073.51      8.91 o 
   2  -2   9     1046.94     1139.04     11.40 o 
   3  -2   9       11.39        5.99      0.95 o 
   4  -2   9       12.42       11.07      1.21 o 
   5  -2   9       13.71       18.01      1.50 o 
   6  -2   9       11.62        2.70      1.17 o 
   7  -2   9       51.58       50.77      3.03 o 
   8  -2   9       13.95       14.17      2.23 o 
   9  -2   9        0.01        0.33      1.68 o 
 -10  -1   9       11.05       13.26      2.70 o 
  -9  -1   9      258.56      250.69      6.65 o 
  -8  -1   9        8.60        8.18      1.90 o 
  -7  -1   9       59.77       60.20      3.07 o 
  -6  -1   9      115.27      115.87      3.76 o 
  -5  -1   9       15.58       15.96      1.24 o 
  -4  -1   9       12.66       10.12      0.88 o 
  -3  -1   9       34.24       39.45      1.39 o 
  -2  -1   9      300.20      267.89      3.10 o 
  -1  -1   9     1263.98     1030.26      8.55 o 
   0  -1   9      669.52      639.60      5.73 o 
   1  -1   9     1370.73     1461.28     23.56 o 
   2  -1   9        0.68        0.80      0.44 o 
   3  -1   9      148.48      180.77      3.14 o 
   4  -1   9       41.43       36.27      1.64 o 
   5  -1   9      138.93      128.72      2.85 o 
   6  -1   9      139.04      119.52      2.96 o 
   7  -1   9      246.73      234.43      5.70 o 
   8  -1   9       24.66       24.18      2.56 o 
   9  -1   9        2.14        2.08      1.83 o 
  10  -1   9        7.35        6.10      2.23 o 
 -10   0   9       46.62       41.20      4.97 o 
  -9   0   9       15.12       15.38      2.52 o 
  -8   0   9       10.47       11.83      2.16 o 
  -7   0   9       86.11       95.99      3.84 o 
  -6   0   9       59.75       50.33      2.81 o 
  -5   0   9      105.51      117.58      2.67 o 
  -4   0   9      670.05      687.01      7.71 o 
  -3   0   9       31.66       50.26      1.72 o 
  -2   0   9     1017.16     1044.83     10.34 o 
  -1   0   9     1319.18     1207.27     11.51 o 
   0   0   9       59.60       89.42      1.90 o 
   1   0   9      212.64      269.13      3.54 o 
   2   0   9      675.23      745.53     13.55 o 
   3   0   9        7.97       10.92      0.73 o 
   4   0   9        0.16        1.53      0.55 o 
   5   0   9       15.00       11.54      1.17 o 
   6   0   9      130.28      118.93      2.85 o 
   7   0   9      182.35      174.60      4.79 o 
   8   0   9        2.49        4.60      1.75 o 
   9   0   9       35.38       33.86      2.92 o 
  10   0   9        0.55       -0.15      1.90 o 
  -9   1   9       26.55       21.11      2.85 o 
  -8   1   9        5.04        0.62      1.86 o 
  -7   1   9        2.94        3.18      1.72 o 
  -6   1   9      336.51      346.46      6.94 o 
  -5   1   9      133.26      138.40      3.00 o 
  -4   1   9       11.08       14.57      1.24 o 
  -3   1   9       14.28       10.89      1.10 o 
  -2   1   9      439.79      587.62      6.61 o 
  -1   1   9     1797.38     1731.84     19.54 o 
   0   1   9      442.28      569.90      6.21 o 
   1   1   9      144.16      211.06      2.48 o 
   2   1   9     1489.89     1677.82     13.15 o 
   3   1   9      372.25      333.64      7.60 o 
   4   1   9        3.82        4.79      0.66 o 
   5   1   9       25.89       23.82      1.10 o 
   6   1   9       32.87       30.10      1.61 o 
   7   1   9        4.75        4.97      1.57 o 
   8   1   9       28.02       25.97      2.45 o 
   9   1   9       11.36        9.64      1.97 o 
  10   1   9        0.79        6.14      2.12 o 
  11   1   9       10.59       21.41      4.09 o 
  -9   2   9        4.30        6.65      2.48 o 
  -8   2   9       28.97       29.81      3.00 o 
  -7   2   9       34.46       46.13      3.10 o 
  -6   2   9      116.74      121.20      4.16 o 
  -5   2   9      127.06      134.79      3.07 o 
  -4   2   9      147.49      139.21      2.96 o 
  -3   2   9       11.57       14.10      1.24 o 
  -2   2   9      370.66      444.91      5.52 o 
  -1   2   9       98.49      103.70      2.23 o 
   0   2   9      578.31      561.17     10.89 o 
   1   2   9      706.38      788.85      6.79 o 
   2   2   9      122.10      115.06      1.83 o 
   3   2   9      448.44      524.43      5.08 o 
   4   2   9       33.86       27.21      2.48 o 
   5   2   9      108.62      105.93      2.01 o 
   6   2   9       31.72       45.33      1.53 o 
   7   2   9       81.09       73.09      3.18 o 
   8   2   9      266.43      278.45      6.25 o 
   9   2   9       75.76       75.65      3.58 o 
  10   2   9        7.41       17.64      2.48 o 
  11   2   9        2.55        0.40      2.05 o 
  -8   3   9       21.20       20.31      2.81 o 
  -7   3   9       12.31       16.69      2.45 o 
  -6   3   9      100.51       98.95      3.84 o 
  -5   3   9       18.33       20.71      1.64 o 
  -4   3   9        2.55        4.27      1.10 o 
  -3   3   9       41.34       40.25      1.72 o 
  -2   3   9       67.40       58.19      1.86 o 
  -1   3   9      603.02      613.15      5.70 o 
   0   3   9        1.14        1.10      0.47 o 
   1   3   9      208.16      203.75      5.73 o 
   2   3   9      955.62     1089.25      9.10 o 
   3   3   9      767.49      950.23      8.18 o 
   4   3   9       15.93        8.29      1.13 o 
   5   3   9      106.05      109.07      3.21 o 
   6   3   9       31.99       32.18      1.35 o 
   7   3   9      257.18      247.62      4.24 o 
   8   3   9       71.71       79.96      2.63 o 
   9   3   9       13.26       17.35      2.23 o 
  10   3   9        2.12        2.41      1.79 o 
  11   3   9        0.47       -1.06      1.86 o 
  -8   4   9        0.07        0.44      2.08 o 
  -7   4   9        1.95        0.91      1.86 o 
  -6   4   9        1.19       -0.44      1.64 o 
  -5   4   9        7.38        7.12      1.31 o 
  -4   4   9       43.55       53.62      2.16 o 
  -3   4   9       55.90       56.80      2.08 o 
  -2   4   9        8.69        5.04      0.99 o 
  -1   4   9       22.47       26.59      1.24 o 
   0   4   9      215.92      238.67      2.96 o 
   1   4   9       30.94       28.02      1.06 o 
   2   4   9       29.01       28.31      1.83 o 
   3   4   9       15.12       10.56      1.28 o 
   4   4   9      337.10      317.79      3.73 o 
   5   4   9      160.74      164.15      2.63 o 
   6   4   9      208.21      201.49      4.75 o 
   7   4   9       96.80      111.59      2.92 o 
   8   4   9       57.92       40.80      2.12 o 
   9   4   9        2.76        0.26      1.17 o 
  10   4   9       14.56       14.72      2.26 o 
  11   4   9        0.15       -1.42      1.79 o 
  -7   5   9        1.06        0.40      2.74 o 
  -6   5   9       34.37       26.63      2.70 o 
  -5   5   9       71.43       82.84      3.54 o 
  -4   5   9       17.01       30.50      1.94 o 
  -3   5   9      161.39      185.85      3.69 o 
  -2   5   9        1.96        0.22      0.99 o 
  -1   5   9      127.45      114.95      2.63 o 
   0   5   9       41.55       38.43      1.28 o 
   1   5   9       43.05       40.18      1.24 o 
   2   5   9       12.44       15.63      0.91 o 
   3   5   9      174.02      158.64      3.69 o 
   4   5   9      319.98      302.01      4.42 o 
   5   5   9      114.01      127.41      2.30 o 
   6   5   9       50.34       49.02      1.75 o 
   7   5   9       14.40       13.00      2.70 o 
   8   5   9       10.00        7.74      1.39 o 
   9   5   9       11.02       14.32      1.61 o 
  10   5   9        0.88        0.11      1.24 o 
  11   5   9        1.67        2.41      2.01 o 
  -6   6   9        1.83        2.56      2.85 o 
  -5   6   9       11.39       19.94      3.43 o 
  -4   6   9      105.54      114.37      3.98 o 
  -3   6   9       82.34       74.88      3.21 o 
  -2   6   9        9.22        7.31      1.64 o 
  -1   6   9       65.34       59.25      2.70 o 
   0   6   9      101.11       97.64      2.48 o 
   1   6   9       68.56       71.78      2.16 o 
   2   6   9      142.23      154.07      3.10 o 
   3   6   9       32.22       35.43      1.68 o 
   4   6   9      299.38      290.25      5.55 o 
   5   6   9       39.95       38.03      1.94 o 
   6   6   9      221.59      219.06      3.91 o 
   7   6   9      158.31      124.52      4.24 o 
   8   6   9       25.78       23.78      3.10 o 
   9   6   9       22.03       22.57      2.48 o 
  10   6   9        0.02       -0.15      1.64 o 
  11   6   9       37.61       48.73      5.30 o 
  -5   7   9        4.75       -0.95      2.56 o 
  -4   7   9       15.81       25.13      2.48 o 
  -3   7   9       59.72       57.17      3.10 o 
  -2   7   9        7.36        9.53      1.79 o 
  -1   7   9       19.02       25.02      2.30 o 
   0   7   9      139.09      145.27      4.24 o 
   1   7   9        8.76       12.53      1.42 o 
   2   7   9      531.54      547.84      7.01 o 
   3   7   9       67.58       62.17      2.30 o 
   4   7   9      122.88      121.02      3.00 o 
   5   7   9       12.39       12.68      1.94 o 
   6   7   9       80.52       61.80      2.41 o 
   7   7   9      144.14      136.54      4.31 o 
   8   7   9       30.28       32.58      3.00 o 
   9   7   9       12.29        4.09      2.74 o 
  10   7   9        4.05        4.35      2.05 o 
  11   7   9        1.34        2.92      2.12 o 
  -4   8   9      127.93      118.13      4.49 o 
  -3   8   9        0.07       -0.62      1.64 o 
  -2   8   9        0.06       -1.31      1.31 o 
  -1   8   9        0.66        1.21      1.53 o 
   0   8   9       20.10       21.66      2.26 o 
   1   8   9       78.29       80.36      3.40 o 
   2   8   9      278.73      264.61      4.68 o 
   3   8   9      502.37      452.90      6.47 o 
   4   8   9        2.78        3.47      1.28 o 
   5   8   9        1.61        2.52      1.17 o 
   6   8   9       46.86       39.71      2.41 o 
   7   8   9       38.19       38.03      3.00 o 
   8   8   9       11.25        8.99      2.23 o 
   9   8   9        3.02        1.61      2.45 o 
  10   8   9        1.90        6.83      3.18 o 
  11   8   9        9.69       16.91      2.85 o 
  -3   9   9       18.36       21.15      2.74 o 
  -2   9   9       12.52       23.38      2.63 o 
  -1   9   9        6.16        6.32      1.94 o 
   0   9   9       23.26       18.04      2.30 o 
   1   9   9       43.23       36.13      2.78 o 
   2   9   9       16.93       12.57      1.61 o 
   3   9   9        8.15       10.70      1.53 o 
   4   9   9       26.22       15.63      1.68 o 
   5   9   9        7.47        6.36      1.42 o 
   6   9   9        0.12        0.37      1.17 o 
   7   9   9       25.37       17.28      2.89 o 
   8   9   9        3.84        3.51      2.34 o 
   9   9   9        3.36        7.42      2.41 o 
  10   9   9        9.22       15.34      3.07 o 
  -1  10   9        0.70       -0.33      1.79 o 
   0  10   9        3.90        5.70      2.05 o 
   1  10   9        0.18        0.04      1.68 o 
   2  10   9        0.03       -0.84      1.57 o 
   3  10   9        2.95        2.92      1.35 o 
   4  10   9        1.13        0.80      1.24 o 
   5  10   9        0.01        1.13      1.28 o 
   6  10   9        9.69       16.04      1.79 o 
   7  10   9        0.72        0.99      1.68 o 
   8  10   9        2.94        9.20      3.00 o 
   9  10   9        8.40        9.39      2.96 o 
   0  11   9        1.48        0.47      2.85 o 
   1  11   9        8.75        9.24      2.34 o 
   2  11   9        2.52        1.06      1.90 o 
   3  11   9        0.02       -1.57      1.64 o 
   4  11   9        0.73        0.51      1.39 o 
   5  11   9        1.39        1.97      1.46 o 
   6  11   9       11.55       19.14      2.05 o 
   7  11   9        0.01       -1.68      1.68 o 
   8  11   9        3.85        2.78      3.07 o 
   4  12   9        8.35       15.31      2.63 o 
   5  12   9        4.48       -0.84      1.53 o 
  -4 -11  10        0.57       -2.26      2.81 o 
  -7 -10  10        5.84        2.12      3.29 o 
  -6 -10  10       13.02       19.58      4.05 o 
  -5 -10  10        1.94       -2.37      2.56 o 
  -4 -10  10       24.04       23.96      2.92 o 
  -3 -10  10        0.73        5.48      2.23 o 
  -2 -10  10       11.75       15.34      2.67 o 
  -1 -10  10       98.20       94.31      4.53 o 
   0 -10  10        1.66        1.13      2.19 o 
  -8  -9  10        0.43       -3.21      4.05 o 
  -7  -9  10        2.34        5.99      3.47 o 
  -6  -9  10       81.89       96.47      5.95 o 
  -5  -9  10        5.32        5.08      2.85 o 
  -4  -9  10        4.44        1.86      1.94 o 
  -3  -9  10       10.10        6.17      2.12 o 
  -2  -9  10       44.92       31.85      2.92 o 
  -1  -9  10        7.08        7.56      2.23 o 
   0  -9  10       15.21       21.11      2.78 o 
   1  -9  10       14.56        9.90      2.52 o 
   2  -9  10        0.27        0.55      2.08 o 
  -9  -8  10        0.26        2.41      3.94 o 
  -8  -8  10       15.12       12.53      3.58 o 
  -7  -8  10       22.60       22.94      3.21 o 
  -6  -8  10       33.10       41.50      3.62 o 
  -5  -8  10        7.07        6.36      1.90 o 
  -4  -8  10       15.75        7.34      2.01 o 
  -3  -8  10       62.17       54.57      3.10 o 
  -2  -8  10        0.21       -1.53      1.53 o 
  -1  -8  10        8.31        9.61      2.12 o 
   0  -8  10       18.89       20.31      2.48 o 
   1  -8  10        0.10       -0.37      1.79 o 
   2  -8  10       64.48       70.17      3.84 o 
   3  -8  10        2.97        0.22      1.97 o 
   4  -8  10        2.84       -0.58      2.05 o 
  -9  -7  10        3.15       -0.47      4.35 o 
  -8  -7  10       25.59       29.30      4.49 o 
  -7  -7  10       35.45       36.56      2.89 o 
  -6  -7  10        0.08        1.21      2.34 o 
  -5  -7  10      138.11      122.55      4.42 o 
  -4  -7  10       10.43        3.51      3.73 o 
  -3  -7  10       31.71       28.56      2.41 o 
  -2  -7  10        0.42        0.11      1.46 o 
  -1  -7  10        9.81       10.85      1.94 o 
   0  -7  10       17.96       16.88      2.26 o 
   1  -7  10       58.74       59.91      3.36 o 
   2  -7  10        8.08        3.94      1.90 o 
   3  -7  10        0.00        0.55      1.75 o 
   4  -7  10        0.04       -0.77      1.68 o 
   5  -7  10        0.01        1.90      2.05 o 
 -10  -6  10       35.72       43.14      4.97 o 
  -9  -6  10       38.45       46.17      3.43 o 
  -8  -6  10       17.73       12.82      3.25 o 
  -7  -6  10        0.12       -2.30      2.30 o 
  -6  -6  10        4.65       -0.33      1.42 o 
  -5  -6  10       48.20       46.76      2.41 o 
  -4  -6  10       66.23       63.27      2.23 o 
  -3  -6  10       21.75       16.84      2.56 o 
  -2  -6  10       35.12       35.87      1.86 o 
  -1  -6  10        3.97        4.97      1.17 o 
   0  -6  10      169.06      140.74      3.25 o 
   1  -6  10       45.24       43.14      2.12 o 
   2  -6  10       13.05        8.66      1.50 o 
   3  -6  10       55.99       50.96      2.41 o 
   4  -6  10        6.80        3.29      1.39 o 
   5  -6  10       38.40       42.85      2.56 o 
   6  -6  10        1.92        2.74      1.61 o 
 -10  -5  10        4.26        5.52      2.26 o 
  -9  -5  10        7.16        7.05      2.16 o 
  -8  -5  10       26.65       23.60      2.56 o 
  -7  -5  10       92.16       75.76      4.02 o 
  -6  -5  10      102.71       98.51      3.07 o 
  -5  -5  10        0.02        2.89      1.10 o 
  -4  -5  10       12.11       20.49      1.50 o 
  -3  -5  10       51.93       50.33      1.90 o 
  -2  -5  10       86.79       92.82      4.93 o 
  -1  -5  10        4.36        4.38      1.06 o 
   0  -5  10       16.40       22.90      1.57 o 
   1  -5  10        6.35        8.36      1.31 o 
   2  -5  10       11.71        8.26      1.39 o 
   3  -5  10       99.88      102.90      3.00 o 
   4  -5  10        3.29        1.35      1.21 o 
   5  -5  10       35.74       48.36      2.48 o 
   6  -5  10        2.35        4.86      1.64 o 
   7  -5  10        0.07        1.94      1.94 o 
 -10  -4  10        0.03        3.07      2.01 o 
  -9  -4  10       30.43       25.75      2.78 o 
  -8  -4  10       10.51       11.69      2.16 o 
  -7  -4  10        0.42       -0.15      1.50 o 
  -6  -4  10      122.58      121.09      4.38 o 
  -5  -4  10       14.51       23.89      1.86 o 
  -4  -4  10        8.56        9.86      1.10 o 
  -3  -4  10      290.86      307.96      3.91 o 
  -2  -4  10      218.14      199.99      3.03 o 
  -1  -4  10       16.14        9.94      0.91 o 
   0  -4  10      465.36      420.65      5.55 o 
   1  -4  10       44.06       41.97      1.79 o 
   2  -4  10       57.11       54.28      2.08 o 
   3  -4  10        6.52        7.12      1.28 o 
   4  -4  10       10.99       11.32      1.46 o 
   5  -4  10       80.25       90.30      2.92 o 
   6  -4  10       10.07       17.42      1.86 o 
   7  -4  10       82.54       90.84      4.09 o 
   8  -4  10        3.07        1.83      1.94 o 
 -10  -3  10        0.00       -1.86      1.86 o 
  -9  -3  10        1.04        2.08      1.90 o 
  -8  -3  10       16.58       10.05      2.08 o 
  -7  -3  10        0.16        0.44      1.50 o 
  -6  -3  10        6.57        3.40      1.53 o 
  -5  -3  10       36.63       32.51      2.67 o 
  -4  -3  10      315.87      309.39      3.87 o 
  -3  -3  10       94.21       87.41      1.90 o 
  -2  -3  10      163.23      165.62      2.59 o 
  -1  -3  10      279.06      280.31      3.47 o 
   0  -3  10      245.36      255.95      3.14 o 
   1  -3  10      146.62      186.47      3.32 o 
   2  -3  10        9.74       15.01      1.28 o 
   3  -3  10        7.05        6.65      1.13 o 
   4  -3  10        0.91        1.10      1.02 o 
   5  -3  10        0.24       -0.73      1.06 o 
   6  -3  10       35.84       44.02      2.34 o 
   7  -3  10        0.42        1.39      1.61 o 
   8  -3  10       11.76        8.88      2.23 o 
   9  -3  10        4.02        7.38      3.21 o 
 -10  -2  10        2.24        4.16      2.30 o 
  -9  -2  10        2.39        3.10      1.94 o 
  -8  -2  10        1.02       -1.46      1.46 o 
  -7  -2  10        0.07       -0.69      1.46 o 
  -6  -2  10        1.75        2.59      1.46 o 
  -5  -2  10        6.77       10.37      1.61 o 
  -4  -2  10      124.40      125.25      2.81 o 
  -3  -2  10      102.05      115.54      2.08 o 
  -2  -2  10     1256.39     1175.20      9.90 o 
  -1  -2  10      226.82      187.97      2.59 o 
   0  -2  10     2085.02     1977.23     15.49 o 
   1  -2  10       18.21       23.23      0.99 o 
   2  -2  10      292.42      299.89      4.35 o 
   3  -2  10        0.02        3.10      0.91 o 
   4  -2  10       55.49       61.15      2.08 o 
   5  -2  10        2.79        0.51      1.02 o 
   6  -2  10        1.01        0.29      1.06 o 
   7  -2  10        0.14        1.46      1.50 o 
   8  -2  10        3.19        0.88      1.61 o 
   9  -2  10        0.01       -1.72      1.72 o 
 -10  -1  10       72.21       70.02      5.77 o 
  -9  -1  10       44.83       43.76      3.47 o 
  -8  -1  10        3.12       -0.66      1.68 o 
  -7  -1  10        0.46       -0.47      1.50 o 
  -6  -1  10        0.19        0.58      1.39 o 
  -5  -1  10        1.53        2.48      1.28 o 
  -4  -1  10        9.10        4.35      0.95 o 
  -3  -1  10      132.93      128.54      2.78 o 
  -2  -1  10      241.13      212.04      2.74 o 
  -1  -1  10      349.89      342.12      3.62 o 
   0  -1  10      315.78      275.89      3.18 o 
   1  -1  10      381.56      466.64      7.09 o 
   2  -1  10       86.56       97.13      1.68 o 
   3  -1  10        1.19        3.10      0.69 o 
   4  -1  10      175.62      168.76      3.25 o 
   5  -1  10       72.22       93.95      2.56 o 
   6  -1  10       17.83       15.85      1.53 o 
   7  -1  10       83.19       86.20      3.51 o 
   8  -1  10        0.37        0.51      1.57 o 
   9  -1  10       33.48       39.49      3.21 o 
  10  -1  10        5.68        3.80      2.05 o 
  -9   0  10        6.36        5.66      2.34 o 
  -8   0  10        1.76        0.47      1.72 o 
  -7   0  10       25.95       30.87      2.63 o 
  -6   0  10      158.42      135.26      4.27 o 
  -5   0  10       16.21       25.61      2.19 o 
  -4   0  10      120.99      135.12      2.89 o 
  -3   0  10        1.04        1.24      0.84 o 
  -2   0  10     1807.68     1776.95     16.51 o 
  -1   0  10      216.50      197.29      3.25 o 
   0   0  10     1190.95     1200.55      9.75 o 
   1   0  10      362.18      447.79      5.22 o 
   2   0  10      886.89     1090.27     18.78 o 
   3   0  10        0.33       -0.15      0.51 o 
   4   0  10        0.48        0.99      0.77 o 
   5   0  10       40.51       40.36      1.75 o 
   6   0  10       86.18       93.25      2.67 o 
   7   0  10       77.32       80.00      3.40 o 
   8   0  10       68.23       76.89      3.51 o 
   9   0  10       54.89       53.37      3.47 o 
  10   0  10       12.36        9.06      2.45 o 
  -9   1  10        2.08        2.01      2.19 o 
  -8   1  10        2.64       -0.80      1.86 o 
  -7   1  10       32.52       30.17      2.74 o 
  -6   1  10       12.59       13.99      2.08 o 
  -5   1  10      385.57      388.47      7.23 o 
  -4   1  10       31.61       45.26      1.86 o 
  -3   1  10       45.57       35.43      1.64 o 
  -2   1  10       13.72       28.56      1.46 o 
  -1   1  10      261.41      338.83      5.73 o 
   0   1  10      750.77      924.11      9.31 o 
   1   1  10      206.41      208.54      2.56 o 
   2   1  10      230.82      273.59      3.18 o 
   3   1  10      343.25      376.93      8.47 o 
   4   1  10       74.41       73.42      1.61 o 
   5   1  10        7.62        7.63      0.80 o 
   6   1  10       69.60       71.48      2.30 o 
   7   1  10       49.60       58.08      2.92 o 
   8   1  10       51.77       53.29      3.00 o 
   9   1  10       24.71       13.30      2.26 o 
  10   1  10       21.70       23.89      2.85 o 
  -8   2  10       44.63       43.29      3.36 o 
  -7   2  10        8.79        6.65      2.05 o 
  -6   2  10      174.89      186.44      5.19 o 
  -5   2  10      166.77      175.84      4.75 o 
  -4   2  10       18.60       18.78      1.50 o 
  -3   2  10       11.43       10.63      1.21 o 
  -2   2  10        8.47       11.73      1.17 o 
  -1   2  10      476.55      490.67      5.88 o 
   0   2  10      444.93      560.95      7.96 o 
   1   2  10      278.41      321.55      3.47 o 
   2   2  10       95.41       89.68      1.68 o 
   3   2  10      239.95      231.88      3.00 o 
   4   2  10      277.46      312.57      5.15 o 
   5   2  10        7.61       13.84      0.99 o 
   6   2  10      891.41      879.73      8.18 o 
   7   2  10       86.19       98.62      3.58 o 
   8   2  10        1.51       -0.22      1.53 o 
   9   2  10        0.05        1.13      1.64 o 
  10   2  10        0.20       -0.07      1.79 o 
  11   2  10        2.52        2.30      2.16 o 
  -8   3  10       48.99       55.08      3.73 o 
  -7   3  10       28.96       23.49      2.67 o 
  -6   3  10        0.69        0.44      1.68 o 
  -5   3  10       66.72       58.63      2.96 o 
  -4   3  10        5.36        5.15      1.21 o 
  -3   3  10       20.41       20.02      1.42 o 
  -2   3  10        0.34        0.66      0.84 o 
  -1   3  10        0.93        1.17      0.80 o 
   0   3  10       20.02       21.48      0.88 o 
   1   3  10      238.03      287.40      7.27 o 
   2   3  10      116.51      111.30      1.97 o 
   3   3  10      428.91      401.18      4.27 o 
   4   3  10      102.34      104.58      2.08 o 
   5   3  10       55.25       51.72      2.01 o 
   6   3  10        9.13        8.29      0.99 o 
   7   3  10       14.31       21.95      1.64 o 
   8   3  10       82.11       80.21      3.36 o 
   9   3  10        8.92        4.35      1.75 o 
  10   3  10        0.62        1.31      1.79 o 
  11   3  10        6.49       13.88      2.59 o 
  -7   4  10       12.39        7.31      2.16 o 
  -6   4  10       16.08       15.96      2.34 o 
  -5   4  10       46.56       54.68      3.03 o 
  -4   4  10       23.27       28.56      1.83 o 
  -3   4  10        0.77        0.66      0.99 o 
  -2   4  10       58.99       58.15      2.01 o 
  -1   4  10      329.13      313.22      4.57 o 
   0   4  10        7.43        7.38      1.02 o 
   1   4  10       19.41       21.92      0.99 o 
   2   4  10      163.53      192.65      3.87 o 
   3   4  10       61.76       66.37      1.68 o 
   4   4  10       72.16       54.02      1.53 o 
   5   4  10       87.04       69.73      1.86 o 
   6   4  10      454.95      445.78      5.88 o 
   7   4  10        2.11        6.83      1.31 o 
   8   4  10      251.95      220.99      4.27 o 
   9   4  10       26.78       32.07      2.63 o 
  10   4  10        0.24       -0.47      1.61 o 
  11   4  10        7.66        8.40      2.34 o 
  -7   5  10        0.35        2.96      2.92 o 
  -6   5  10       11.67        7.96      2.08 o 
  -5   5  10       68.45       83.65      3.69 o 
  -4   5  10       61.50       44.42      2.23 o 
  -3   5  10        1.06        1.64      1.10 o 
  -2   5  10       63.17       43.83      1.97 o 
  -1   5  10       70.23       82.22      2.34 o 
   0   5  10        6.69        8.29      1.06 o 
   1   5  10      132.89      132.85      2.23 o 
   2   5  10        0.77        1.21      0.62 o 
   3   5  10      115.37      110.68      3.18 o 
   4   5  10       96.80       81.89      2.30 o 
   5   5  10       74.72       76.71      1.86 o 
   6   5  10       82.30       85.88      2.16 o 
   7   5  10      134.77      108.19      4.16 o 
   8   5  10       20.51       16.29      1.61 o 
   9   5  10        1.23        3.18      1.31 o 
  10   5  10        1.56       -1.13      1.50 o 
  11   5  10        0.16        8.55      2.23 o 
  -6   6  10        0.93        0.69      2.70 o 
  -5   6  10        8.03        7.16      2.85 o 
  -4   6  10       22.55       44.34      2.92 o 
  -3   6  10        7.13       12.35      1.94 o 
  -2   6  10       53.22       49.75      2.70 o 
  -1   6  10        4.83        7.45      1.61 o 
   0   6  10       60.67       66.55      2.89 o 
   1   6  10        1.36        0.73      1.21 o 
   2   6  10       69.56       79.59      2.34 o 
   3   6  10      158.34      165.54      3.29 o 
   4   6  10      963.13      909.64     12.13 o 
   5   6  10      109.23      118.97      2.96 o 
   6   6  10        1.58        1.10      1.28 o 
   7   6  10      234.34      192.72      5.11 o 
   8   6  10      238.75      214.16      5.81 o 
   9   6  10       12.53       15.63      2.19 o 
  10   6  10       10.98       12.82      2.23 o 
  11   6  10        1.62        4.64      3.32 o 
  -5   7  10        4.49        5.81      2.89 o 
  -4   7  10      155.76      155.97      4.89 o 
  -3   7  10       15.46       15.49      2.19 o 
  -2   7  10        5.74        1.57      1.57 o 
  -1   7  10       15.37       18.23      2.12 o 
   0   7  10       58.49       56.22      2.92 o 
   1   7  10       15.25       21.11      2.16 o 
   2   7  10       25.60       31.74      1.86 o 
   3   7  10       45.67       51.32      2.19 o 
   4   7  10       65.22       69.73      2.41 o 
   5   7  10       71.37       66.48      2.67 o 
   6   7  10      208.28      184.10      3.84 o 
   7   7  10        0.78        0.69      1.94 o 
   8   7  10       71.40       55.05      3.43 o 
   9   7  10       27.45       29.92      3.25 o 
  10   7  10        5.18        0.66      1.86 o 
  11   7  10        2.38        1.64      2.05 o 
  -4   8  10       19.93       22.32      2.67 o 
  -3   8  10        0.00        3.07      1.79 o 
  -2   8  10        1.51        2.48      1.68 o 
  -1   8  10        9.65       11.10      2.05 o 
   0   8  10       30.18       29.37      2.52 o 
   1   8  10       26.17       27.40      2.41 o 
   2   8  10        3.82        1.24      1.46 o 
   3   8  10        3.56        6.32      1.31 o 
   4   8  10       37.57       38.21      2.12 o 
   5   8  10        5.22        0.66      1.13 o 
   6   8  10      211.45      196.08      4.27 o 
   7   8  10       33.52       27.76      2.85 o 
   8   8  10        4.82        1.86      1.97 o 
   9   8  10       18.04       10.85      2.74 o 
  10   8  10        1.23        0.44      3.07 o 
  11   8  10        0.84        1.90      2.89 o 
  -3   9  10        1.95        0.18      1.86 o 
  -2   9  10        4.01        4.24      1.97 o 
  -1   9  10       15.37       14.98      2.30 o 
   0   9  10       25.63       24.95      2.59 o 
   1   9  10       23.27       13.95      2.12 o 
   2   9  10        5.83        5.04      1.72 o 
   3   9  10       40.13       20.20      2.34 o 
   4   9  10        8.96       10.89      1.57 o 
   5   9  10        2.35        5.22      1.39 o 
   6   9  10       15.73       14.68      1.72 o 
   7   9  10       55.36       62.90      3.84 o 
   8   9  10       25.43       26.63      2.96 o 
   9   9  10        6.55        4.75      2.41 o 
  10   9  10        3.25        5.11      2.89 o 
  -1  10  10        7.26        4.71      2.12 o 
   0  10  10        2.44        8.40      2.16 o 
   1  10  10        1.05        3.32      1.83 o 
   2  10  10       26.33       33.71      2.85 o 
   3  10  10        2.34        4.13      1.79 o 
   4  10  10        7.95        6.50      1.86 o 
   5  10  10        3.38        1.10      1.28 o 
   6  10  10        6.44        8.07      1.61 o 
   7  10  10        0.02       -1.57      1.57 o 
   8  10  10        0.69        4.53      2.96 o 
   9  10  10        5.15        9.94      2.96 o 
   1  11  10       15.42       19.36      2.74 o 
   2  11  10        0.17        0.88      1.83 o 
   3  11  10        0.38       -1.17      1.72 o 
   4  11  10       19.85       18.63      2.48 o 
   5  11  10        1.35        9.83      2.19 o 
   6  11  10        6.48        4.16      1.61 o 
   7  11  10        1.98        0.11      1.86 o 
   8  11  10        0.27       -0.84      2.78 o 
  -6 -10  11        8.44       13.62      3.65 o 
  -5 -10  11        9.13        9.68      3.54 o 
  -4 -10  11        2.16        4.93      2.23 o 
  -3 -10  11        5.45        3.54      2.19 o 
  -2 -10  11       19.84       21.51      2.96 o 
  -1 -10  11        0.04        2.70      2.23 o 
   0 -10  11       25.00       26.12      4.42 o 
  -8  -9  11       75.85       74.15      5.73 o 
  -6  -9  11        9.29       -2.56      2.56 o 
  -5  -9  11        1.49        0.47      2.63 o 
  -4  -9  11        0.00       -1.68      1.68 o 
  -3  -9  11        6.22        8.84      2.19 o 
  -2  -9  11       27.26       34.52      3.07 o 
  -1  -9  11        0.33       -1.83      1.83 o 
   0  -9  11        0.18        1.72      2.05 o 
   1  -9  11        2.60       -1.97      1.97 o 
   2  -9  11        0.01       -1.75      2.01 o 
  -8  -8  11       11.14       13.73      3.87 o 
  -7  -8  11        5.88        9.50      4.02 o 
  -6  -8  11        1.28        0.51      3.00 o 
  -5  -8  11       38.60       32.87      3.94 o 
  -4  -8  11        1.44        0.91      1.72 o 
  -3  -8  11       52.61       53.22      3.10 o 
  -2  -8  11        2.83        0.88      1.68 o 
  -1  -8  11        2.78       -0.40      1.72 o 
   0  -8  11        1.32        2.63      1.86 o 
   1  -8  11       40.14       50.70      3.51 o 
   2  -8  11        0.08       -1.79      1.79 o 
   3  -8  11        0.12       -1.86      1.86 o 
   4  -8  11        7.53        1.28      3.10 o 
  -9  -7  11        2.01       -4.42      4.42 o 
  -8  -7  11        3.24        1.39      3.76 o 
  -7  -7  11       64.81       65.53      4.97 o 
  -6  -7  11      101.76      114.51      6.03 o 
  -5  -7  11      100.91       99.14      4.13 o 
  -4  -7  11       18.31       14.36      3.87 o 
  -3  -7  11       15.24       15.56      2.12 o 
  -2  -7  11        2.92        3.32      1.64 o 
  -1  -7  11       25.08       30.10      2.56 o 
   0  -7  11       77.34       79.89      3.51 o 
   1  -7  11      344.85      345.37      7.34 o 
   2  -7  11        8.00        2.67      1.86 o 
   3  -7  11        4.52        7.85      2.12 o 
   4  -7  11        1.57       -1.68      1.68 o 
   5  -7  11       43.02       55.23      3.80 o 
  -9  -6  11        7.01        5.73      2.26 o 
  -8  -6  11        2.43        0.47      3.07 o 
  -7  -6  11       62.10       71.85      3.76 o 
  -6  -6  11        0.03       -1.46      1.83 o 
  -5  -6  11       63.03       66.11      2.63 o 
  -4  -6  11        5.56        5.37      1.61 o 
  -3  -6  11       10.09        8.40      3.29 o 
  -2  -6  11        0.45       -0.77      1.02 o 
  -1  -6  11       62.51       66.59      2.37 o 
   0  -6  11      375.38      368.82      5.63 o 
   1  -6  11        2.82        2.41      1.28 o 
   2  -6  11       29.89       39.71      2.23 o 
   3  -6  11       54.56       48.58      2.41 o 
   4  -6  11        1.86        0.99      1.31 o 
   5  -6  11       21.62       24.58      2.19 o 
   6  -6  11        2.54        7.52      1.86 o 
 -10  -5  11        8.09        2.08      3.36 o 
  -9  -5  11        0.89        0.26      1.94 o 
  -8  -5  11        0.59        1.64      1.86 o 
  -7  -5  11      162.81      163.31      5.33 o 
  -6  -5  11       29.64       22.90      2.67 o 
  -5  -5  11      523.55      450.06      7.93 o 
  -4  -5  11       63.80       52.75      1.94 o 
  -3  -5  11       33.32       38.68      1.83 o 
  -2  -5  11      152.63      150.68      6.17 o 
  -1  -5  11       41.06       46.65      2.01 o 
   0  -5  11      129.00      142.79      3.21 o 
   1  -5  11      506.06      479.68      6.57 o 
   2  -5  11      220.74      222.27      4.24 o 
   3  -5  11       26.06       29.44      1.97 o 
   4  -5  11        4.01        6.87      1.46 o 
   5  -5  11        0.88        2.12      1.35 o 
   6  -5  11       24.77       30.68      2.30 o 
   7  -5  11       18.53        6.54      2.19 o 
 -10  -4  11        0.05       -2.70      2.70 o 
  -9  -4  11        0.00       -1.68      1.79 o 
  -8  -4  11       19.54       19.25      2.48 o 
  -7  -4  11       32.49       26.41      2.45 o 
  -6  -4  11        9.85        5.44      2.67 o 
  -5  -4  11       32.50       26.26      2.52 o 
  -4  -4  11      132.26      136.98      2.56 o 
  -3  -4  11       29.78       38.83      1.64 o 
  -2  -4  11      165.00      169.16      2.89 o 
  -1  -4  11      144.53      172.59      2.70 o 
   0  -4  11       26.77       24.00      1.53 o 
   1  -4  11      194.04      212.41      3.84 o 
   2  -4  11      152.05      155.64      3.32 o 
   3  -4  11        0.85       -1.02      1.02 o 
   4  -4  11        1.84        1.64      1.17 o 
   5  -4  11        0.18        0.40      1.21 o 
   6  -4  11        7.28       12.16      1.72 o 
   7  -4  11        3.38        4.97      2.08 o 
   8  -4  11        0.08       -0.04      1.86 o 
 -10  -3  11        0.20       -2.67      3.10 o 
  -9  -3  11        1.47        0.99      1.90 o 
  -8  -3  11        7.77        2.63      1.86 o 
  -7  -3  11        0.64       -1.39      1.39 o 
  -6  -3  11        0.86        0.40      1.46 o 
  -5  -3  11       23.02       26.12      2.67 o 
  -4  -3  11       62.67       74.30      2.34 o 
  -3  -3  11      221.67      218.54      3.10 o 
  -2  -3  11       39.06       35.69      1.46 o 
  -1  -3  11      149.03      149.95      2.56 o 
   0  -3  11     1064.54     1076.58     11.10 o 
   1  -3  11       36.21       39.52      1.79 o 
   2  -3  11       36.67       33.17      1.68 o 
   3  -3  11        0.64       -0.66      0.84 o 
   4  -3  11       57.87       56.54      2.23 o 
   5  -3  11       34.53       46.17      2.23 o 
   6  -3  11        4.81        7.31      1.50 o 
   7  -3  11        6.10        7.16      1.94 o 
   8  -3  11        5.72       10.56      2.19 o 
  -9  -2  11        6.22        2.26      2.16 o 
  -8  -2  11        3.27        1.64      1.79 o 
  -7  -2  11        0.09       -1.35      1.35 o 
  -6  -2  11        9.45        7.27      1.75 o 
  -5  -2  11       23.46       23.71      2.05 o 
  -4  -2  11      137.04      130.00      3.00 o 
  -3  -2  11       66.89       57.86      2.08 o 
  -2  -2  11       18.45       12.49      1.02 o 
  -1  -2  11       38.63       47.85      1.50 o 
   0  -2  11     1133.95     1089.91      9.31 o 
   1  -2  11      115.71      146.73      2.81 o 
   2  -2  11      297.64      293.79      4.38 o 
   3  -2  11       48.93       51.39      1.90 o 
   4  -2  11       98.62       98.00      2.63 o 
   5  -2  11        1.74       -0.99      0.99 o 
   6  -2  11        2.02        2.70      1.21 o 
   7  -2  11        0.47       -1.31      1.31 o 
   8  -2  11        0.08       -0.26      1.64 o 
   9  -2  11        0.01       -1.83      1.83 o 
  -9  -1  11        0.15        0.95      2.05 o 
  -8  -1  11        1.95        0.15      1.83 o 
  -7  -1  11        6.12        9.94      2.05 o 
  -6  -1  11      179.19      172.34      4.82 o 
  -5  -1  11        0.12        0.84      1.35 o 
  -4  -1  11      103.21      121.20      2.78 o 
  -3  -1  11      317.38      312.75      4.68 o 
  -2  -1  11       60.60       57.24      2.01 o 
  -1  -1  11      106.53       88.29      1.64 o 
   0  -1  11      163.30      173.80      2.48 o 
   1  -1  11      289.47      274.91      5.26 o 
   2  -1  11        6.31       14.98      0.84 o 
   3  -1  11      144.61      145.53      2.92 o 
   4  -1  11      282.36      261.14      4.27 o 
   5  -1  11       63.87       64.47      2.26 o 
   6  -1  11        8.66        4.09      1.17 o 
   7  -1  11        2.88        3.21      1.57 o 
   8  -1  11        0.59       -0.77      1.61 o 
   9  -1  11        8.02        6.57      2.16 o 
  -9   0  11       31.45       25.53      2.96 o 
  -8   0  11        6.41        3.03      1.94 o 
  -7   0  11       64.06       69.33      3.40 o 
  -6   0  11      160.15      165.40      4.82 o 
  -5   0  11      335.30      342.96      6.76 o 
  -4   0  11        0.00        1.86      1.02 o 
  -3   0  11      718.41      768.50      8.55 o 
  -2   0  11      668.13      615.63      7.16 o 
  -1   0  11      325.43      348.91      4.75 o 
   0   0  11      318.25      314.87      3.40 o 
   1   0  11      105.14      100.27      2.19 o 
   2   0  11       96.56       82.66      3.03 o 
   3   0  11       23.45       25.86      1.06 o 
   4   0  11      128.20      149.91      3.00 o 
   5   0  11        4.56        4.82      1.02 o 
   6   0  11       94.79      104.07      2.81 o 
   7   0  11       46.55       47.63      2.74 o 
   8   0  11        2.53       -1.17      1.46 o 
   9   0  11       27.78       34.41      3.00 o 
  10   0  11       42.70       41.39      3.51 o 
  -9   1  11       10.72        5.99      2.41 o 
  -8   1  11       11.68       10.30      2.30 o 
  -7   1  11        9.69        8.40      2.08 o 
  -6   1  11       99.76       82.55      3.62 o 
  -5   1  11       56.04       63.89      3.10 o 
  -4   1  11        0.29        0.69      1.02 o 
  -3   1  11      428.34      436.58      5.77 o 
  -2   1  11      570.14      581.26      6.87 o 
  -1   1  11      350.35      306.21      5.59 o 
   0   1  11      187.65      198.97      3.32 o 
   1   1  11      434.14      663.23      6.03 o 
   2   1  11      191.26      219.68      2.85 o 
   3   1  11      185.55      176.10      5.59 o 
   4   1  11      171.05      176.50      2.59 o 
   5   1  11        9.25        8.73      1.13 o 
   6   1  11      780.21      783.00      9.06 o 
   7   1  11      359.49      349.82      7.05 o 
   8   1  11        0.10        1.64      1.61 o 
   9   1  11        0.81       -1.64      1.64 o 
  10   1  11        7.71       10.19      2.37 o 
  -8   2  11        6.52        3.91      2.26 o 
  -7   2  11        9.32        9.72      2.26 o 
  -6   2  11      213.79      206.53      5.55 o 
  -5   2  11      158.75      160.79      4.60 o 
  -4   2  11      531.36      578.05      7.31 o 
  -3   2  11        9.67        5.63      1.13 o 
  -2   2  11        0.00       -0.69      0.84 o 
  -1   2  11      235.39      245.76      3.84 o 
   0   2  11       51.07       47.23      2.48 o 
   1   2  11      367.16      394.35      4.09 o 
   2   2  11       32.62       26.48      1.10 o 
   3   2  11      133.78      139.46      2.30 o 
   4   2  11       50.68       51.87      1.90 o 
   5   2  11      161.50      148.08      2.48 o 
   6   2  11      853.12      895.47      9.90 o 
   7   2  11      305.58      341.31      6.79 o 
   8   2  11        2.34        2.52      1.61 o 
   9   2  11        0.47       -0.77      1.61 o 
  10   2  11        3.98        9.10      2.34 o 
  11   2  11        9.52        9.86      3.36 o 
  -8   3  11        1.74       -1.61      2.08 o 
  -7   3  11        5.66        3.07      2.01 o 
  -6   3  11        9.89        6.25      1.97 o 
  -5   3  11       58.60       55.85      3.07 o 
  -4   3  11       11.54        9.13      1.35 o 
  -3   3  11        2.99        0.58      0.99 o 
  -2   3  11       42.35       44.31      1.83 o 
  -1   3  11       98.43       96.21      2.41 o 
   0   3  11      301.17      329.22      4.64 o 
   1   3  11      296.85      288.06      7.52 o 
   2   3  11       96.48       98.44      1.90 o 
   3   3  11      130.94      171.17      2.56 o 
   4   3  11      269.44      253.14      3.36 o 
   5   3  11       68.22       73.35      2.37 o 
   6   3  11      532.56      544.00      5.84 o 
   7   3  11        0.00        3.54      1.24 o 
   8   3  11        0.92       -1.42      1.42 o 
   9   3  11        0.00        4.93      1.83 o 
  10   3  11        1.74       -0.33      1.75 o 
  11   3  11        1.47        3.65      2.19 o 
  -7   4  11        4.00        3.36      2.08 o 
  -6   4  11        0.28       -1.61      1.61 o 
  -5   4  11       11.14       17.31      2.23 o 
  -4   4  11        2.59       10.01      1.42 o 
  -3   4  11       11.25       19.83      1.61 o 
  -2   4  11       91.54       73.82      2.30 o 
  -1   4  11      205.28      200.39      3.62 o 
   0   4  11       24.07       27.14      1.53 o 
   1   4  11        2.55        3.94      0.88 o 
   2   4  11       32.48       44.49      2.12 o 
   3   4  11      252.05      256.02      3.36 o 
   4   4  11        0.27       -0.07      0.91 o 
   5   4  11       86.04       92.78      2.16 o 
   6   4  11      645.53      622.36      7.60 o 
   7   4  11      168.72      165.83      3.54 o 
   8   4  11       11.96       17.83      1.72 o 
   9   4  11        3.07        0.62      1.57 o 
  10   4  11       11.62        8.84      2.08 o 
  11   4  11       14.10       20.02      2.78 o 
  -6   5  11       19.35       15.45      3.54 o 
  -5   5  11        7.77        4.42      1.86 o 
  -4   5  11        0.02        1.39      1.21 o 
  -3   5  11      100.75      112.36      3.03 o 
  -2   5  11        4.46        4.53      1.17 o 
  -1   5  11       28.74       26.23      1.64 o 
   0   5  11        1.32        0.51      0.88 o 
   1   5  11        1.80        4.42      0.91 o 
   2   5  11       34.25       30.06      1.28 o 
   3   5  11       40.07       44.86      2.41 o 
   4   5  11      182.26      193.12      3.00 o 
   5   5  11       20.90       19.03      1.31 o 
   6   5  11      145.70      145.93      2.81 o 
   7   5  11       30.13       24.84      2.96 o 
   8   5  11        0.07       -0.80      1.10 o 
   9   5  11       25.34       22.54      1.90 o 
  10   5  11        0.96       -1.21      1.57 o 
  11   5  11       41.03       42.37      3.40 o 
  -6   6  11        6.56        3.98      3.10 o 
  -5   6  11       15.00       16.47      3.51 o 
  -4   6  11       13.73       11.18      2.05 o 
  -3   6  11       71.13       54.75      3.03 o 
  -2   6  11        0.00       -1.02      1.24 o 
  -1   6  11       11.68       15.41      1.90 o 
   0   6  11        2.81        5.52      1.53 o 
   1   6  11      745.03      761.38     11.10 o 
   2   6  11       35.38       49.20      2.63 o 
   3   6  11      675.42      638.61      7.71 o 
   4   6  11      304.10      287.25      4.71 o 
   5   6  11      252.65      242.80      4.31 o 
   6   6  11       30.62       21.66      1.72 o 
   7   6  11       12.84       17.39      2.56 o 
   8   6  11        4.32       -2.67      2.67 o 
   9   6  11        0.07        0.95      1.64 o 
  10   6  11       56.26       51.14      5.19 o 
  11   6  11        1.40        7.23      3.54 o 
  -5   7  11        0.91       14.25      3.36 o 
  -4   7  11       22.45       20.31      2.48 o 
  -3   7  11       10.96        3.98      1.79 o 
  -2   7  11       22.26       24.36      2.48 o 
  -1   7  11        0.01       -0.04      1.42 o 
   0   7  11       94.65      106.73      3.80 o 
   1   7  11       21.48       28.16      2.37 o 
   2   7  11       65.06       92.38      3.51 o 
   3   7  11      531.89      510.55      6.87 o 
   4   7  11       88.14       85.15      2.63 o 
   5   7  11       56.96       47.92      2.52 o 
   6   7  11       22.37       30.83      2.08 o 
   7   7  11       76.00       59.87      3.18 o 
   8   7  11       20.52        9.42      2.59 o 
   9   7  11        0.53        1.06      2.89 o 
  10   7  11        8.81        6.06      2.23 o 
  11   7  11        3.93       11.03      3.94 o 
  -4   8  11        5.51        7.27      2.19 o 
  -3   8  11        6.86        4.35      1.90 o 
  -2   8  11        5.87        5.00      1.90 o 
  -1   8  11        0.51        0.69      1.61 o 
   0   8  11       16.75       20.27      2.34 o 
   1   8  11       20.83       17.46      2.16 o 
   2   8  11       21.12       31.01      2.52 o 
   3   8  11        2.67        8.62      1.86 o 
   4   8  11       58.91       68.82      2.56 o 
   5   8  11       32.66       17.97      1.72 o 
   6   8  11        2.19        3.73      1.94 o 
   7   8  11       35.25       17.79      2.63 o 
   8   8  11       30.28       30.32      2.74 o 
   9   8  11        1.57        0.84      2.67 o 
  10   8  11        5.20       10.45      3.29 o 
  -2   9  11        3.17        0.29      1.86 o 
  -1   9  11       41.54       35.07      3.00 o 
   0   9  11       42.39       63.92      3.43 o 
   1   9  11        1.18       -1.10      1.50 o 
   2   9  11       20.07       14.21      2.16 o 
   3   9  11       14.91        8.26      1.97 o 
   4   9  11       48.30       58.99      3.14 o 
   5   9  11       12.15       12.49      1.61 o 
   6   9  11       27.38       27.94      4.16 o 
   7   9  11        0.25        1.42      3.47 o 
   8   9  11        3.29        2.81      2.48 o 
   9   9  11        1.60        4.09      2.45 o 
  10   9  11        8.57       15.82      3.18 o 
  -1  10  11       14.50       14.28      2.48 o 
   0  10  11        0.05       -0.18      1.83 o 
   1  10  11       18.91       30.28      2.92 o 
   2  10  11        8.42       15.01      2.30 o 
   3  10  11       18.09       17.86      2.41 o 
   4  10  11        1.09       -1.46      1.46 o 
   5  10  11        2.13        0.99      1.57 o 
   6  10  11        0.41       -1.13      1.24 o 
   7  10  11        0.22       -1.13      1.68 o 
   8  10  11        6.92       14.46      3.25 o 
   9  10  11       11.57       16.66      3.21 o 
   1  11  11        0.41       -2.59      2.59 o 
   2  11  11        0.39        1.35      1.94 o 
   3  11  11        6.20        8.11      2.19 o 
   4  11  11        6.45        8.26      2.12 o 
   5  11  11        3.03        1.79      1.86 o 
   6  11  11        1.94        5.26      2.01 o 
   7  11  11       26.44       22.87      2.89 o 
  -5 -10  12        4.84        0.95      3.07 o 
  -4 -10  12       13.39       19.10      2.78 o 
  -3 -10  12        0.48       -1.97      1.97 o 
  -2 -10  12       29.21       28.75      3.21 o 
  -1 -10  12        7.81       12.42      3.76 o 
  -5  -9  12        0.27       -2.41      2.41 o 
  -4  -9  12        0.06       -1.68      1.68 o 
  -3  -9  12       26.56       31.05      2.96 o 
  -2  -9  12        3.33        3.62      2.08 o 
  -1  -9  12        5.12        1.31      2.01 o 
   0  -9  12        7.20        7.31      2.34 o 
   1  -9  12        0.00       -2.01      2.01 o 
  -8  -8  12        2.15        4.64      3.69 o 
  -7  -8  12       61.77       57.93      5.44 o 
  -5  -8  12       12.45       13.92      3.18 o 
  -4  -8  12       62.43       69.00      3.47 o 
  -3  -8  12        1.86        1.64      1.79 o 
  -2  -8  12       17.88       15.09      2.37 o 
  -1  -8  12        0.24        0.37      1.79 o 
   0  -8  12        2.14        0.69      1.83 o 
   1  -8  12        4.11        2.08      2.01 o 
   2  -8  12        1.94        0.44      1.86 o 
   3  -8  12        6.27       10.63      2.56 o 
  -9  -7  12       18.71       20.97      5.22 o 
  -8  -7  12       55.48       55.38      5.48 o 
  -7  -7  12        5.42        4.16      3.18 o 
  -6  -7  12       39.70       32.55      4.20 o 
  -5  -7  12       17.09       16.66      4.02 o 
  -4  -7  12        0.99       -1.53      3.69 o 
  -3  -7  12        0.76       -0.99      1.21 o 
  -2  -7  12        0.84        0.66      1.61 o 
  -1  -7  12        0.27        1.46      1.64 o 
   0  -7  12       46.56       35.65      2.78 o 
   1  -7  12       35.04       45.88      3.21 o 
   2  -7  12        0.02       -1.61      1.61 o 
   3  -7  12        0.99       -1.72      1.72 o 
   4  -7  12        0.92       -1.50      1.79 o 
   5  -7  12       10.59        6.39      3.32 o 
  -9  -6  12        4.52        4.93      2.26 o 
  -8  -6  12        9.15       12.53      3.32 o 
  -7  -6  12       36.91       31.82      3.18 o 
  -6  -6  12       13.09       13.11      2.34 o 
  -5  -6  12       36.26       27.43      2.74 o 
  -4  -6  12       50.53       38.57      2.12 o 
  -3  -6  12       33.59       26.63      4.09 o 
  -2  -6  12        6.38        6.87      1.39 o 
  -1  -6  12       70.16       82.44      2.63 o 
   0  -6  12        1.29        2.89      1.31 o 
   1  -6  12        9.04        7.89      1.50 o 
   2  -6  12       33.63       39.12      2.30 o 
   3  -6  12        7.02       10.56      1.68 o 
   4  -6  12        9.36        5.70      1.57 o 
   5  -6  12       13.57       15.89      1.97 o 
   6  -6  12       59.48       48.18      2.89 o 
  -9  -5  12       20.47       18.19      2.74 o 
  -8  -5  12        1.31        3.40      1.86 o 
  -7  -5  12       23.81       14.03      3.10 o 
  -6  -5  12       23.52       14.32      2.52 o 
  -5  -5  12       52.50       53.29      2.92 o 
  -4  -5  12        1.38       -1.50      1.50 o 
  -3  -5  12        1.90        3.18      1.57 o 
  -2  -5  12       31.78       26.48      3.80 o 
  -1  -5  12        0.28        1.97      1.10 o 
   0  -5  12      213.70      241.92      4.35 o 
   1  -5  12      369.79      347.49      5.48 o 
   2  -5  12       43.58       39.71      2.19 o 
   3  -5  12       24.79       32.29      2.12 o 
   4  -5  12       13.87       13.26      1.68 o 
   5  -5  12        0.01        0.00      1.35 o 
   6  -5  12        4.61        6.79      1.50 o 
   7  -5  12        7.78        8.44      3.18 o 
  -9  -4  12        1.70        1.10      2.05 o 
  -8  -4  12       56.07       53.11      3.43 o 
  -7  -4  12        2.11        2.63      1.83 o 
  -6  -4  12       74.51       56.44      3.58 o 
  -5  -4  12        2.61        1.06      2.08 o 
  -4  -4  12      105.34      108.27      2.85 o 
  -3  -4  12       39.66       31.41      1.94 o 
  -2  -4  12       42.35       48.47      1.86 o 
  -1  -4  12      858.47      844.74      9.46 o 
   0  -4  12      767.92      822.23      9.31 o 
   1  -4  12      145.18      146.33      3.29 o 
   2  -4  12        9.92       10.52      1.46 o 
   3  -4  12        0.20       -1.28      1.28 o 
   4  -4  12        3.04        3.69      1.28 o 
   5  -4  12       12.05       12.16      1.68 o 
   6  -4  12       72.14       80.54      3.07 o 
   7  -4  12        0.59       -0.51      1.79 o 
  -9  -3  12        0.12       -0.40      1.86 o 
  -8  -3  12        2.65        3.94      1.86 o 
  -7  -3  12       17.29       14.87      2.23 o 
  -6  -3  12       64.60       61.51      3.14 o 
  -5  -3  12        2.41        5.37      2.37 o 
  -4  -3  12       21.40       17.72      1.61 o 
  -3  -3  12        2.56        3.14      1.28 o 
  -2  -3  12       42.44       39.41      1.53 o 
  -1  -3  12       82.04       74.33      2.01 o 
   0  -3  12      267.88      246.12      3.98 o 
   1  -3  12      132.05      107.76      2.67 o 
   2  -3  12       16.60       20.31      1.53 o 
   3  -3  12        0.12       -0.51      0.91 o 
   4  -3  12        3.24        6.25      1.31 o 
   5  -3  12       63.72       46.46      1.97 o 
   6  -3  12       16.54       11.36      1.64 o 
   7  -3  12        2.10       -0.69      1.61 o 
   8  -3  12       11.47       13.59      2.45 o 
  -9  -2  12        4.85        9.24      2.37 o 
  -8  -2  12        0.00       -1.10      1.75 o 
  -7  -2  12        1.96        0.00      1.53 o 
  -6  -2  12       28.47       27.51      2.48 o 
  -5  -2  12        0.11       -0.47      1.31 o 
  -4  -2  12       59.91       61.40      2.41 o 
  -3  -2  12       20.31       16.58      1.61 o 
  -2  -2  12       74.86       64.29      2.08 o 
  -1  -2  12      516.01      437.86      4.68 o 
   0  -2  12       79.31       65.13      1.86 o 
   1  -2  12      170.03      163.42      3.10 o 
   2  -2  12      106.84      108.41      2.63 o 
   3  -2  12        3.38        4.97      1.06 o 
   4  -2  12       98.80      101.62      2.41 o 
   5  -2  12        0.00       -0.73      1.06 o 
   6  -2  12       14.30       15.85      1.64 o 
   7  -2  12        2.92        2.26      1.68 o 
   8  -2  12        0.01        0.47      1.75 o 
   9  -2  12        4.82        8.33      2.34 o 
  -9  -1  12        0.37       -1.79      2.01 o 
  -8  -1  12        1.61        0.29      1.97 o 
  -7  -1  12       47.95       51.14      3.18 o 
  -6  -1  12      104.57      117.07      4.09 o 
  -5  -1  12       15.27       22.14      2.19 o 
  -4  -1  12      528.21      532.79     10.99 o 
  -3  -1  12       91.71       82.99      2.59 o 
  -2  -1  12      795.14      649.97      7.56 o 
  -1  -1  12        0.07       -1.06      1.06 o 
   0  -1  12       11.46       10.30      1.10 o 
   1  -1  12      133.09      136.72      2.34 o 
   2  -1  12      368.30      379.16      5.11 o 
   3  -1  12      116.79      120.50      2.74 o 
   4  -1  12      100.54      110.13      2.78 o 
   5  -1  12      142.20      145.89      3.29 o 
   6  -1  12      114.97      128.21      3.25 o 
   7  -1  12       28.08       33.64      2.59 o 
   8  -1  12        2.13        2.89      1.90 o 
   9  -1  12        0.22       -1.72      1.72 o 
  -9   0  12       12.65       18.85      2.89 o 
  -8   0  12       25.40       26.88      2.96 o 
  -7   0  12       78.10       70.46      3.54 o 
  -6   0  12        1.34        3.80      1.72 o 
  -5   0  12      298.44      284.73      6.21 o 
  -4   0  12      173.13      190.31      3.69 o 
  -3   0  12      159.69      152.39      3.18 o 
  -2   0  12       70.25       64.76      2.41 o 
  -1   0  12        9.00        8.29      1.42 o 
   0   0  12      156.01      176.28      3.10 o 
   1   0  12      584.15      570.05      6.47 o 
   2   0  12      190.03      219.75      3.00 o 
   3   0  12       70.01       69.44      2.01 o 
   4   0  12       53.69       54.39      1.97 o 
   5   0  12       40.98       38.90      1.90 o 
   6   0  12        0.35       -0.07      1.02 o 
   7   0  12       20.38       16.99      2.12 o 
   8   0  12        0.02       -0.33      1.57 o 
   9   0  12        3.70        9.75      2.12 o 
  10   0  12       21.83       29.73      3.25 o 
  -8   1  12        0.02        1.42      2.01 o 
  -7   1  12        1.41       -0.22      1.75 o 
  -6   1  12       80.38       77.04      3.51 o 
  -5   1  12       16.85       16.11      2.05 o 
  -4   1  12      463.80      472.37      6.43 o 
  -3   1  12      183.38      187.24      3.58 o 
  -2   1  12      305.77      302.05      4.57 o 
  -1   1  12       63.56       65.35      2.34 o 
   0   1  12      299.39      295.76      4.31 o 
   1   1  12       72.18      109.69      1.86 o 
   2   1  12      209.04      194.07      2.70 o 
   3   1  12       94.44      112.07      2.16 o 
   4   1  12       64.68       75.69      1.75 o 
   5   1  12        0.24       -0.44      0.88 o 
   6   1  12      304.34      300.80      4.93 o 
   7   1  12      149.50      167.81      4.79 o 
   8   1  12       41.25       48.98      3.14 o 
   9   1  12       20.49       26.34      2.81 o 
  10   1  12        0.61       -0.51      1.83 o 
  -8   2  12        5.42        3.94      2.30 o 
  -7   2  12       13.49        4.93      2.12 o 
  -6   2  12       18.69       15.05      2.23 o 
  -5   2  12        1.98        1.64      1.72 o 
  -4   2  12       85.66       68.60      2.41 o 
  -3   2  12       13.81       10.63      1.39 o 
  -2   2  12       39.17       42.52      1.86 o 
  -1   2  12      167.32      152.65      3.07 o 
   0   2  12      119.72      121.05      3.51 o 
   1   2  12      104.65      103.34      2.48 o 
   2   2  12      449.09      486.18      4.93 o 
   3   2  12      314.24      344.02      3.98 o 
   4   2  12       57.38       44.27      1.90 o 
   5   2  12       40.48       35.61      1.46 o 
   6   2  12      513.44      559.49      7.16 o 
   7   2  12       66.83       62.57      3.10 o 
   8   2  12        0.79       -1.35      1.35 o 
   9   2  12        4.19        7.45      1.97 o 
  10   2  12        2.82       -1.21      1.83 o 
  -7   3  12       13.07       12.75      2.41 o 
  -6   3  12        4.77        5.55      1.94 o 
  -5   3  12       12.83        9.97      2.01 o 
  -4   3  12        1.73        2.08      1.17 o 
  -3   3  12        8.84       10.63      1.35 o 
  -2   3  12        0.00       -0.80      0.80 o 
  -1   3  12        0.94       -0.26      0.84 o 
   0   3  12      118.87      130.29      2.81 o 
   1   3  12      191.26      217.23      6.65 o 
   2   3  12      153.56      157.36      2.45 o 
   3   3  12       12.76       16.51      1.10 o 
   4   3  12       86.12       99.72      2.16 o 
   5   3  12      136.98      141.76      3.14 o 
   6   3  12      181.17      160.43      2.89 o 
   7   3  12       28.81       42.81      2.67 o 
   8   3  12       86.91       80.29      3.58 o 
   9   3  12        0.08       -1.24      1.42 o 
  10   3  12        8.63        5.26      2.12 o 
  11   3  12        0.43        1.13      2.08 o 
  -7   4  12        7.77        4.20      2.19 o 
  -6   4  12        5.22        5.15      2.05 o 
  -5   4  12       32.79       30.32      2.70 o 
  -4   4  12       11.97       19.25      1.75 o 
  -3   4  12        0.70        0.22      1.06 o 
  -2   4  12       92.15       80.80      2.48 o 
  -1   4  12       82.11       89.89      2.23 o 
   0   4  12        0.36       -0.77      0.77 o 
   1   4  12       17.38       23.12      1.39 o 
   2   4  12       30.98       25.72      3.25 o 
   3   4  12      122.74      134.75      2.41 o 
   4   4  12        0.12        0.88      0.95 o 
   5   4  12      388.93      383.03      4.64 o 
   6   4  12      408.04      423.72      5.99 o 
   7   4  12      101.47      105.67      2.96 o 
   8   4  12        8.60       16.11      2.16 o 
   9   4  12       25.39       15.60      2.26 o 
  10   4  12        0.29        0.88      1.83 o 
  11   4  12       17.21       15.67      2.74 o 
  -6   5  12        7.10       -1.94      2.67 o 
  -5   5  12       11.25       10.08      3.10 o 
  -4   5  12        6.98        5.88      1.46 o 
  -3   5  12       48.09       33.28      2.05 o 
  -2   5  12        0.00       -0.69      1.10 o 
  -1   5  12        0.00       -0.69      0.95 o 
   0   5  12       46.56       40.29      1.90 o 
   1   5  12       68.92       78.13      2.26 o 
   2   5  12       14.28       23.89      1.50 o 
   3   5  12      178.20      176.79      4.09 o 
   4   5  12      206.59      205.58      3.18 o 
   5   5  12       96.67       95.04      2.23 o 
   6   5  12      223.89      249.08      3.80 o 
   7   5  12      165.64      147.57      4.68 o 
   8   5  12        3.24        0.18      1.21 o 
   9   5  12        2.21        2.74      1.68 o 
  10   5  12       54.06       69.40      3.69 o 
  11   5  12       51.48       63.92      3.84 o 
  -5   6  12       10.40       26.52      2.85 o 
  -4   6  12        0.44        6.25      1.83 o 
  -3   6  12        1.47        3.40      1.61 o 
  -2   6  12       47.07       40.98      2.74 o 
  -1   6  12       14.33       16.33      2.05 o 
   0   6  12       49.53       50.26      2.74 o 
   1   6  12      715.36      718.61     10.81 o 
   2   6  12       34.63       37.84      2.56 o 
   3   6  12      316.87      339.05      6.50 o 
   4   6  12      206.32      208.90      4.05 o 
   5   6  12      134.32      142.86      3.36 o 
   6   6  12        2.53        1.21      1.39 o 
   7   6  12      241.75      237.06      5.81 o 
   8   6  12       55.90       54.43      3.62 o 
   9   6  12       19.04       29.92      2.70 o 
  10   6  12        1.01        1.06      2.89 o 
  11   6  12        4.43       -1.13      3.14 o 
  -4   7  12        0.91       -1.61      1.64 o 
  -3   7  12       44.79       45.99      3.18 o 
  -2   7  12        0.29        0.15      1.50 o 
  -1   7  12       34.46       36.05      2.78 o 
   0   7  12       15.32       17.75      2.16 o 
   1   7  12       67.81       69.77      3.18 o 
   2   7  12      427.04      383.94      7.34 o 
   3   7  12      136.08      166.27      4.64 o 
   4   7  12      103.54       96.14      3.54 o 
   5   7  12      308.80      268.95      4.89 o 
   6   7  12      113.80      118.31      3.25 o 
   7   7  12        6.94        3.69      2.01 o 
   8   7  12        7.77       10.48      2.63 o 
   9   7  12        7.60       11.69      3.18 o 
  10   7  12        0.91       -0.51      1.86 o 
  -3   8  12        0.48        0.29      1.75 o 
  -2   8  12        3.82        1.53      1.75 o 
  -1   8  12        5.71        8.47      2.05 o 
   0   8  12        2.34        1.28      1.57 o 
   1   8  12       11.68        8.11      1.90 o 
   2   8  12        0.13        1.10      1.53 o 
   3   8  12      216.64      192.06      5.19 o 
   4   8  12       69.90       83.90      3.47 o 
   5   8  12       20.33       22.14      4.02 o 
   6   8  12       89.06       82.04      3.07 o 
   7   8  12        4.03        3.65      2.26 o 
   8   8  12        1.99       -0.22      2.01 o 
   9   8  12        4.57       12.49      2.89 o 
  10   8  12       11.52        9.94      3.36 o 
  -2   9  12        2.87        5.30      2.12 o 
  -1   9  12       10.36       11.25      2.30 o 
   0   9  12        0.25       -0.37      1.72 o 
   1   9  12        9.51        1.72      1.72 o 
   2   9  12       18.91        4.46      1.90 o 
   3   9  12       19.74       16.58      2.34 o 
   4   9  12        2.39        0.69      1.61 o 
   5   9  12        0.60        0.40      1.46 o 
   6   9  12       50.82       66.30      5.08 o 
   7   9  12        7.51        7.38      2.78 o 
   8   9  12        6.94        8.18      2.59 o 
   9   9  12        8.39       11.91      2.67 o 
  10   9  12        0.39       -2.59      3.91 o 
   0  10  12        6.76       18.08      2.63 o 
   1  10  12       13.13        9.02      2.23 o 
   2  10  12       10.35       12.64      2.34 o 
   3  10  12        5.40       13.00      2.30 o 
   4  10  12        0.29       -1.21      1.57 o 
   5  10  12       22.64       26.23      2.67 o 
   6  10  12        5.97        1.42      1.68 o 
   7  10  12       17.29       20.75      2.67 o 
   8  10  12       23.79       30.35      3.58 o 
   9  10  12        0.00        2.81      2.96 o 
   2  11  12        7.95        2.37      2.85 o 
   3  11  12        6.34        2.16      2.05 o 
   4  11  12        6.02       -0.91      1.83 o 
   5  11  12        0.23        1.17      1.90 o 
   6  11  12        0.82        1.75      1.86 o 
  -4 -10  13        0.06       -2.41      2.70 o 
  -3 -10  13        0.19       -2.12      2.12 o 
  -4  -9  13        8.40       10.74      2.37 o 
  -3  -9  13       10.05        8.29      2.37 o 
  -2  -9  13       21.22       23.96      2.89 o 
  -1  -9  13        8.66        3.10      2.16 o 
   0  -9  13        0.01        1.24      2.16 o 
   1  -9  13        0.04       -2.89      2.89 o 
  -7  -8  13       19.19       13.44      4.46 o 
  -4  -8  13       18.61       10.92      2.23 o 
  -3  -8  13        0.65       -0.69      1.72 o 
  -2  -8  13       51.08       44.64      3.18 o 
  -1  -8  13        3.84        3.91      2.01 o 
   0  -8  13       11.91       12.05      2.41 o 
   1  -8  13        0.31        0.47      1.90 o 
   2  -8  13        3.04        0.40      2.05 o 
   3  -8  13        2.62       -1.97      1.97 o 
  -8  -7  13       12.10       19.47      4.46 o 
  -7  -7  13       21.99       25.79      4.05 o 
  -6  -7  13        0.86       -3.36      3.36 o 
  -4  -7  13       13.38       20.60      4.31 o 
  -3  -7  13        4.66        7.05      1.53 o 
  -2  -7  13        0.62       -1.02      1.28 o 
  -1  -7  13        0.37        1.39      1.35 o 
   0  -7  13       10.69       10.67      2.16 o 
   1  -7  13       14.51       10.85      2.30 o 
   2  -7  13       77.31       61.84      3.65 o 
   3  -7  13       21.70       16.47      2.59 o 
   4  -7  13        7.80       16.11      2.70 o 
  -9  -6  13        2.55        6.25      2.41 o 
  -8  -6  13        7.64        2.19      3.18 o 
  -7  -6  13        1.60        0.47      2.56 o 
  -6  -6  13       12.87        8.58      2.26 o 
  -5  -6  13       48.74       35.10      2.96 o 
  -4  -6  13       22.88       22.14      2.81 o 
  -3  -6  13       34.88       27.14      4.31 o 
  -2  -6  13        7.60        9.57      1.50 o 
  -1  -6  13       16.19       20.42      1.79 o 
   0  -6  13        0.01        1.61      1.31 o 
   1  -6  13        6.53        5.19      1.42 o 
   2  -6  13       26.81       21.44      1.94 o 
   3  -6  13        0.02       -1.24      1.24 o 
   4  -6  13       37.51       27.07      2.19 o 
   5  -6  13        5.59        5.33      1.75 o 
  -9  -5  13       11.17       15.16      2.56 o 
  -8  -5  13        1.14        4.09      2.08 o 
  -7  -5  13       25.39       20.78      3.29 o 
  -6  -5  13       75.32       62.83      3.54 o 
  -5  -5  13        9.56       10.99      2.16 o 
  -4  -5  13       26.27       25.28      2.05 o 
  -3  -5  13       70.88       70.10      3.40 o 
  -2  -5  13       27.27       29.55      4.16 o 
  -1  -5  13       96.73       81.68      2.59 o 
   0  -5  13       78.76       68.78      2.48 o 
   1  -5  13       42.90       51.28      2.26 o 
   2  -5  13        5.42        8.36      1.46 o 
   3  -5  13       22.19       19.98      1.83 o 
   4  -5  13        1.76        3.21      1.42 o 
   5  -5  13       18.24       27.80      2.23 o 
   6  -5  13       25.72       34.23      2.45 o 
  -9  -4  13        1.85       -1.90      1.90 o 
  -8  -4  13        1.73       -0.04      1.94 o 
  -7  -4  13       24.59       21.62      2.52 o 
  -6  -4  13       31.65       23.12      3.10 o 
  -5  -4  13       55.67       53.00      3.10 o 
  -4  -4  13        0.22       -0.15      1.39 o 
  -3  -4  13       89.16       84.71      2.63 o 
  -2  -4  13      165.18      153.63      4.38 o 
  -1  -4  13      555.72      511.39      6.68 o 
   0  -4  13      127.51      117.00      2.96 o 
   1  -4  13        0.28       -1.13      1.13 o 
   2  -4  13       19.51       18.23      1.64 o 
   3  -4  13        0.05       -1.02      1.02 o 
   4  -4  13       13.40       23.01      1.90 o 
   5  -4  13       77.79       73.35      2.85 o 
   6  -4  13        7.11       -0.26      1.28 o 
   7  -4  13        3.42        7.78      2.19 o 
  -9  -3  13        0.66        0.26      2.05 o 
  -8  -3  13        0.52       -1.75      1.75 o 
  -7  -3  13        0.23       -0.80      1.57 o 
  -6  -3  13        8.52        4.42      1.68 o 
  -5  -3  13       35.34       35.98      3.10 o 
  -4  -3  13      128.87      127.48      3.18 o 
  -3  -3  13       23.07       21.48      1.68 o 
  -2  -3  13       71.22       73.02      2.41 o 
  -1  -3  13      600.98      570.27      9.10 o 
   0  -3  13      187.71      197.58      3.65 o 
   1  -3  13      116.79      119.63      2.89 o 
   2  -3  13       13.46       15.96      1.50 o 
   3  -3  13       23.32       31.34      1.90 o 
   4  -3  13       59.54       53.18      2.30 o 
   5  -3  13       17.57       16.95      1.75 o 
   6  -3  13       27.95       25.31      2.08 o 
   7  -3  13        1.19        0.66      1.72 o 
   8  -3  13        0.61        1.46      1.86 o 
  -9  -2  13        0.02       -1.94      1.97 o 
  -8  -2  13        0.78        1.42      2.01 o 
  -7  -2  13        9.81       12.31      2.30 o 
  -6  -2  13       16.54       22.57      2.34 o 
  -5  -2  13       16.56       21.77      2.23 o 
  -4  -2  13       79.91       83.50      2.74 o 
  -3  -2  13       41.53       41.46      2.08 o 
  -2  -2  13       24.23       21.48      1.57 o 
  -1  -2  13      658.86      623.34      7.34 o 
   0  -2  13       27.16       24.95      1.57 o 
   1  -2  13       82.46       79.26      2.23 o 
   2  -2  13      175.58      150.46      3.14 o 
   3  -2  13        9.67       13.92      1.39 o 
   4  -2  13       35.34       39.30      2.05 o 
   5  -2  13       55.25       56.87      2.41 o 
   6  -2  13       38.79       42.01      2.26 o 
   7  -2  13        0.01       -0.04      1.50 o 
   8  -2  13        7.75       10.23      2.30 o 
  -9  -1  13        0.18       -2.63      2.63 o 
  -8  -1  13        5.97        3.32      2.08 o 
  -7  -1  13      149.19      142.09      4.82 o 
  -6  -1  13       59.21       69.95      3.47 o 
  -5  -1  13        7.75        5.55      1.79 o 
  -4  -1  13      270.66      260.37      7.20 o 
  -3  -1  13     1105.44     1075.26     11.47 o 
  -2  -1  13      391.78      386.97      5.44 o 
  -1  -1  13      588.76      498.75      6.25 o 
   0  -1  13      149.46      135.81      2.89 o 
   1  -1  13      249.04      270.34      5.63 o 
   2  -1  13       38.97       33.90      2.19 o 
   3  -1  13       31.89       32.77      1.72 o 
   4  -1  13       10.16       13.00      1.39 o 
   5  -1  13       66.70       60.31      2.34 o 
   6  -1  13        0.89        3.10      1.28 o 
   7  -1  13        1.91        0.73      1.64 o 
   8  -1  13       39.71       35.65      3.00 o 
   9  -1  13        5.73        2.81      1.94 o 
  -8   0  13        1.55       -1.68      1.68 o 
  -7   0  13       10.89       12.89      2.37 o 
  -6   0  13        2.53        1.79      1.75 o 
  -5   0  13      141.48      130.81      4.31 o 
  -4   0  13      261.08      256.24      4.46 o 
  -3   0  13        8.67        8.99      1.35 o 
  -2   0  13       50.37       44.49      2.26 o 
  -1   0  13      147.27      132.16      2.96 o 
   0   0  13        9.90       18.78      1.39 o 
   1   0  13       30.59       43.58      2.34 o 
   2   0  13       84.96       89.60      2.01 o 
   3   0  13      173.44      203.20      3.54 o 
   4   0  13        0.00       -0.84      0.84 o 
   5   0  13       19.01       20.97      1.57 o 
   6   0  13        4.04        3.40      1.28 o 
   7   0  13       22.02       28.02      2.48 o 
   8   0  13        8.03        5.26      1.86 o 
   9   0  13       17.48       21.26      2.78 o 
  -8   1  13        3.19        6.98      2.37 o 
  -7   1  13        2.92        1.31      1.90 o 
  -6   1  13       79.64       80.65      3.76 o 
  -5   1  13       16.61       13.19      2.12 o 
  -4   1  13      210.13      222.01      4.20 o 
  -3   1  13       20.86       25.75      1.75 o 
  -2   1  13      164.95      136.65      3.07 o 
  -1   1  13      510.18      521.25      6.65 o 
   0   1  13       15.24       20.16      1.61 o 
   1   1  13        3.54        0.84      1.06 o 
   2   1  13       90.92       90.30      1.90 o 
   3   1  13       25.82       34.26      1.50 o 
   4   1  13       14.91       17.94      1.35 o 
   5   1  13       24.16       26.74      1.68 o 
   6   1  13       59.80       67.65      2.45 o 
   7   1  13        2.18        6.90      1.79 o 
   8   1  13       29.81       40.80      2.89 o 
   9   1  13       10.48       12.82      2.37 o 
  10   1  13        8.72        5.77      2.23 o 
  -8   2  13        2.71       -2.08      2.08 o 
  -7   2  13        1.36       -0.99      1.75 o 
  -6   2  13       29.54       22.54      2.56 o 
  -5   2  13        6.79        3.03      1.75 o 
  -4   2  13        0.01       -1.06      1.06 o 
  -3   2  13        0.03       -1.02      1.02 o 
  -2   2  13        8.97        9.53      1.28 o 
  -1   2  13        5.96        2.05      0.99 o 
   0   2  13      166.50      170.44      4.24 o 
   1   2  13      145.39      157.03      3.18 o 
   2   2  13       14.58       25.57      1.46 o 
   3   2  13       23.83       37.33      1.46 o 
   4   2  13       23.09       22.25      1.50 o 
   5   2  13       36.87       29.44      1.72 o 
   6   2  13        6.04        9.90      1.42 o 
   7   2  13       21.03       17.09      2.16 o 
   8   2  13       13.77       10.96      2.05 o 
   9   2  13        6.41        7.93      2.16 o 
  10   2  13        0.04       -0.58      1.86 o 
  -7   3  13        0.01        1.02      1.97 o 
  -6   3  13        0.75       -0.26      1.72 o 
  -5   3  13       41.75       35.54      2.85 o 
  -4   3  13       30.25       30.14      1.97 o 
  -3   3  13       68.18       83.79      2.59 o 
  -2   3  13        1.17        2.41      1.02 o 
  -1   3  13       15.06       17.57      1.46 o 
   0   3  13        0.54        2.34      0.95 o 
   1   3  13       54.87       66.95      2.37 o 
   2   3  13       23.78       32.33      1.75 o 
   3   3  13       95.60       71.19      1.75 o 
   4   3  13       55.19       53.51      1.79 o 
   5   3  13      165.35      150.38      3.36 o 
   6   3  13      227.56      225.41      4.16 o 
   7   3  13      624.08      624.55     10.08 o 
   8   3  13        2.98       10.01      1.97 o 
   9   3  13        1.08        0.33      1.72 o 
  10   3  13        8.96       19.43      2.70 o 
  -6   4  13       64.92       61.69      3.69 o 
  -5   4  13       23.21       35.69      2.85 o 
  -4   4  13       24.12       27.94      1.97 o 
  -3   4  13       43.28       27.32      1.86 o 
  -2   4  13       49.72       58.77      2.30 o 
  -1   4  13        1.17        0.51      0.91 o 
   0   4  13        6.24        7.16      1.13 o 
   1   4  13        2.20        4.27      0.99 o 
   2   4  13       34.91       29.08      3.62 o 
   3   4  13       65.48       61.33      2.19 o 
   4   4  13      309.94      275.23      3.69 o 
   5   4  13      251.24      252.26      3.73 o 
   6   4  13      339.46      355.41      5.48 o 
   7   4  13        8.24       10.70      1.50 o 
   8   4  13      123.72       99.90      3.87 o 
   9   4  13        0.60        1.46      1.64 o 
  10   4  13        6.78        3.03      2.01 o 
  11   4  13       53.21       63.52      5.48 o 
  -6   5  13       38.39       37.08      4.60 o 
  -5   5  13       16.73       25.97      3.91 o 
  -4   5  13        7.23        9.61      1.97 o 
  -3   5  13        0.30       -1.10      1.10 o 
  -2   5  13       53.49       51.76      2.30 o 
  -1   5  13        0.24       -0.51      0.99 o 
   0   5  13      108.59       95.88      2.67 o 
   1   5  13      322.06      308.58      4.79 o 
   2   5  13        0.61        0.11      0.95 o 
   3   5  13      100.11       95.78      3.54 o 
   4   5  13      188.37      204.92      3.25 o 
   5   5  13      593.73      578.85      6.25 o 
   6   5  13      211.93      219.46      3.62 o 
   7   5  13       99.99      110.75      4.35 o 
   8   5  13       35.44       34.59      2.16 o 
   9   5  13        0.80       -1.53      1.53 o 
  10   5  13        3.88        8.77      2.23 o 
  11   5  13        3.13       -0.22      3.40 o 
  -5   6  13        0.05       -0.58      1.86 o 
  -4   6  13       40.17       61.26      3.43 o 
  -3   6  13       33.61       21.92      2.41 o 
  -2   6  13        7.73       12.13      2.01 o 
  -1   6  13        3.09        3.14      1.57 o 
   0   6  13      158.99      152.76      4.46 o 
   1   6  13       38.82       37.51      2.59 o 
   2   6  13       28.28       32.25      2.45 o 
   3   6  13      205.16      202.29      4.93 o 
   4   6  13      232.98      234.40      5.52 o 
   5   6  13      438.81      429.60      6.17 o 
   6   6  13       11.65        9.90      1.57 o 
   7   6  13       42.05       34.77      3.03 o 
   8   6  13       10.81       14.28      2.96 o 
   9   6  13        2.82        4.86      1.94 o 
  10   6  13       12.10       16.84      3.87 o 
  -4   7  13        1.82        2.41      1.83 o 
  -3   7  13       21.92       21.11      2.56 o 
  -2   7  13        1.67        4.42      1.83 o 
  -1   7  13        1.43        1.21      1.57 o 
   0   7  13        2.78        1.35      1.57 o 
   1   7  13        0.98       -0.07      1.50 o 
   2   7  13        5.85        5.22      1.72 o 
   3   7  13      102.28       98.88      3.69 o 
   4   7  13       49.48       71.78      5.15 o 
   5   7  13       56.98       54.90      3.29 o 
   6   7  13       19.76       15.20      1.94 o 
   7   7  13      100.72       91.94      3.73 o 
   8   7  13       31.63       29.11      3.00 o 
   9   7  13        0.13       -3.40      3.91 o 
  10   7  13       17.26       20.71      4.27 o 
  -3   8  13        2.17        2.92      1.90 o 
  -2   8  13        4.23        2.96      1.90 o 
  -1   8  13        7.67        8.58      2.12 o 
   0   8  13       36.62       38.57      3.00 o 
   1   8  13       58.81       75.94      3.58 o 
   2   8  13       20.77        9.42      1.97 o 
   3   8  13       23.25       23.12      2.41 o 
   4   8  13        3.24        0.80      1.57 o 
   5   8  13       40.25       29.15      4.31 o 
   6   8  13       22.59       23.01      2.85 o 
   7   8  13       18.21       13.33      2.59 o 
   8   8  13        1.92        0.51      2.05 o 
   9   8  13        9.08       20.71      3.03 o 
  10   8  13        7.14       11.87      3.47 o 
  -2   9  13        4.55        6.25      2.26 o 
  -1   9  13        6.97       19.21      2.67 o 
   0   9  13        8.14        7.49      2.16 o 
   1   9  13       10.22        8.84      2.16 o 
   2   9  13        1.33       -1.57      1.57 o 
   3   9  13        0.09        0.80      1.57 o 
   4   9  13        0.88       -1.17      1.57 o 
   5   9  13        0.04       -1.39      1.39 o 
   6   9  13        2.04        6.98      3.73 o 
   7   9  13        0.15       -0.37      3.47 o 
   8   9  13        6.48        7.63      2.67 o 
   9   9  13        1.34        2.56      2.45 o 
   0  10  13        6.58        3.14      3.07 o 
   1  10  13        0.68       -0.84      1.79 o 
   2  10  13        0.25       -0.95      1.83 o 
   3  10  13        0.00       -1.50      1.50 o 
   4  10  13        8.56        6.10      2.05 o 
   5  10  13        0.84        0.04      1.68 o 
   6  10  13       24.71       25.61      2.74 o 
   7  10  13        6.94       12.38      3.43 o 
   8  10  13       12.95       23.19      4.79 o 
   4  11  13       39.11       67.58      4.09 o 
   5  11  13        3.28        1.72      1.90 o 
   6  11  13       29.83       34.88      4.38 o 
  -4  -9  14        8.56        5.63      3.51 o 
  -3  -9  14        0.36       -2.01      2.01 o 
  -2  -9  14        6.59       13.92      2.70 o 
  -1  -9  14        7.88        3.43      2.26 o 
   0  -9  14        0.75        0.62      2.23 o 
  -4  -8  14       12.69       15.34      3.58 o 
  -3  -8  14       14.04       11.29      3.51 o 
  -2  -8  14        4.32        7.82      2.19 o 
  -1  -8  14        5.00        5.04      2.16 o 
   0  -8  14        4.34        0.80      2.05 o 
   1  -8  14        2.64        1.53      2.12 o 
   2  -8  14       10.81        9.46      2.56 o 
  -8  -7  14        0.46       -0.47      4.02 o 
  -7  -7  14       11.95       11.25      3.62 o 
  -4  -7  14        8.45        2.41      4.16 o 
  -3  -7  14       18.80       20.82      2.34 o 
  -2  -7  14       22.65       22.54      1.94 o 
  -1  -7  14       10.88        8.99      1.61 o 
   0  -7  14       15.09       19.76      1.94 o 
   1  -7  14        2.16        5.84      2.12 o 
   2  -7  14       18.17       24.44      2.81 o 
   3  -7  14       10.83        5.95      2.26 o 
   4  -7  14       13.07       19.76      2.89 o 
  -8  -6  14       31.39       38.35      4.13 o 
  -7  -6  14        2.27       -0.29      2.67 o 
  -6  -6  14      142.25      108.71      4.27 o 
  -5  -6  14       96.35       93.69      4.02 o 
  -4  -6  14       49.57       38.76      3.21 o 
  -3  -6  14       20.96       10.99      4.13 o 
  -2  -6  14        0.81       -1.50      1.50 o 
  -1  -6  14        6.98       15.23      1.68 o 
   0  -6  14       69.68       60.49      2.52 o 
   1  -6  14       72.51       81.09      2.89 o 
   2  -6  14       25.19       22.39      1.97 o 
   3  -6  14       30.39       32.98      2.30 o 
   4  -6  14       32.72       31.71      2.41 o 
   5  -6  14       10.77       16.88      2.12 o 
  -8  -5  14        8.28        4.82      2.19 o 
  -7  -5  14       19.67       23.71      3.32 o 
  -6  -5  14       67.41       61.29      3.62 o 
  -5  -5  14        2.40       -1.61      1.97 o 
  -4  -5  14        2.16        0.15      1.94 o 
  -3  -5  14        2.37        5.15      2.45 o 
  -2  -5  14        6.72        6.90      1.75 o 
  -1  -5  14       71.12       73.86      2.52 o 
   0  -5  14        8.34        8.69      1.46 o 
   1  -5  14       12.07       12.78      1.68 o 
   2  -5  14       48.49       54.57      2.45 o 
   3  -5  14        9.94       11.14      1.68 o 
   4  -5  14        9.46        9.06      1.64 o 
   5  -5  14       13.83       18.63      2.05 o 
   6  -5  14        2.50        3.21      1.64 o 
  -9  -4  14        2.52        2.34      3.32 o 
  -8  -4  14       29.61       37.40      3.25 o 
  -7  -4  14        2.27        1.02      1.94 o 
  -6  -4  14       46.05       41.17      3.51 o 
  -5  -4  14        1.38        3.40      2.16 o 
  -4  -4  14        1.96        0.18      1.83 o 
  -3  -4  14      256.93      246.23      4.46 o 
  -2  -4  14       24.73       20.16      2.67 o 
  -1  -4  14       59.72       66.30      3.03 o 
   0  -4  14       22.50       31.71      1.90 o 
   1  -4  14       75.53       69.07      2.48 o 
   2  -4  14        0.08       -0.26      1.17 o 
   3  -4  14        4.98        3.58      1.35 o 
   4  -4  14        1.69        0.29      1.24 o 
   5  -4  14        3.99        1.79      1.42 o 
   6  -4  14        0.04       -1.35      1.35 o 
   7  -4  14        9.19       13.81      2.45 o 
  -8  -3  14        7.06        5.70      2.26 o 
  -7  -3  14       39.58       36.82      2.96 o 
  -6  -3  14        9.22       11.76      2.16 o 
  -5  -3  14        2.52        2.52      2.37 o 
  -4  -3  14      129.03      121.49      3.18 o 
  -3  -3  14        2.25        3.36      1.42 o 
  -2  -3  14      138.86      138.59      3.25 o 
  -1  -3  14      698.30      702.28     10.70 o 
   0  -3  14      415.05      406.55      7.34 o 
   1  -3  14      201.07      193.27      3.76 o 
   2  -3  14       14.30       16.15      1.57 o 
   3  -3  14        0.00       -1.02      1.02 o 
   4  -3  14       26.23       30.21      1.97 o 
   5  -3  14        1.71        0.44      1.21 o 
   6  -3  14        1.68        2.23      1.39 o 
   7  -3  14        0.39       -1.02      1.68 o 
   8  -3  14        0.26        0.91      1.94 o 
  -8  -2  14        2.23        0.88      1.97 o 
  -7  -2  14       24.88       24.36      2.78 o 
  -6  -2  14        7.70       11.87      2.12 o 
  -5  -2  14        1.13        1.06      1.57 o 
  -4  -2  14       42.87       38.24      2.37 o 
  -3  -2  14       97.47       99.35      2.85 o 
  -2  -2  14       42.22       38.87      1.97 o 
  -1  -2  14      208.38      238.67      4.13 o 
   0  -2  14      400.98      372.65      7.09 o 
   1  -2  14      118.99      124.45      2.85 o 
   2  -2  14        7.45        5.63      1.17 o 
   3  -2  14       36.16       32.03      1.86 o 
   4  -2  14        8.47        7.67      1.39 o 
   5  -2  14      158.34      146.77      3.65 o 
   6  -2  14      124.51       93.55      3.73 o 
   7  -2  14       10.50       13.92      2.23 o 
   8  -2  14        0.13       -1.68      1.68 o 
  -8  -1  14       12.36       15.49      2.59 o 
  -7  -1  14       27.99       26.96      2.89 o 
  -6  -1  14       13.50       12.05      2.19 o 
  -5  -1  14       48.11       49.20      2.96 o 
  -4  -1  14       69.82       71.96      4.46 o 
  -3  -1  14      337.86      329.55      5.22 o 
  -2  -1  14      207.46      206.12      3.91 o 
  -1  -1  14      618.87      657.24      7.74 o 
   0  -1  14      137.06      139.13      3.07 o 
   1  -1  14       86.77       90.62      3.62 o 
   2  -1  14        1.89        1.10      0.91 o 
   3  -1  14      237.74      238.71      4.20 o 
   4  -1  14      130.72      109.03      2.85 o 
   5  -1  14        6.16        9.06      1.39 o 
   6  -1  14       39.40       45.92      2.37 o 
   7  -1  14        0.16        0.04      1.61 o 
   8  -1  14        5.72        8.44      2.16 o 
   9  -1  14       13.22        7.01      2.26 o 
  -8   0  14        0.70       -1.97      1.97 o 
  -7   0  14        0.01       -1.64      1.75 o 
  -6   0  14       13.54        9.64      2.19 o 
  -5   0  14        1.08        0.04      1.57 o 
  -4   0  14      230.02      213.83      4.13 o 
  -3   0  14      108.67      119.70      3.07 o 
  -2   0  14      818.39      766.09      8.99 o 
  -1   0  14      289.75      304.68      4.75 o 
   0   0  14      120.09      101.58      2.56 o 
   1   0  14        4.75        5.41      1.90 o 
   2   0  14      106.11       99.50      3.65 o 
   3   0  14       13.78       27.25      3.98 o 
   4   0  14       43.31       55.34      2.12 o 
   5   0  14       25.00       26.52      1.75 o 
   6   0  14       20.50       20.82      1.79 o 
   7   0  14       10.63        8.22      1.94 o 
   8   0  14        0.11        2.12      1.75 o 
   9   0  14        6.82        9.50      2.30 o 
  -8   1  14       12.71        9.97      2.59 o 
  -7   1  14       11.15        7.16      2.19 o 
  -6   1  14       39.01       49.20      3.36 o 
  -5   1  14      151.56      149.00      4.68 o 
  -4   1  14        2.28        8.99      1.46 o 
  -3   1  14        2.05        0.44      1.17 o 
  -2   1  14      146.10      134.42      3.18 o 
  -1   1  14       42.47       44.05      2.34 o 
   0   1  14        8.25       11.51      1.90 o 
   1   1  14        7.37        4.64      1.21 o 
   2   1  14       36.89       36.34      1.83 o 
   3   1  14       13.90       17.94      1.79 o 
   4   1  14        6.10       11.29      1.28 o 
   5   1  14        1.18        1.83      1.06 o 
   6   1  14      208.94      205.50      4.09 o 
   7   1  14        2.69        0.95      1.61 o 
   8   1  14        0.00       -0.84      1.57 o 
   9   1  14        0.07       -1.57      1.57 o 
  10   1  14       26.82       45.62      3.69 o 
  -7   2  14        6.35       11.03      2.48 o 
  -6   2  14       31.68       30.65      2.92 o 
  -5   2  14        0.09       -0.18      1.64 o 
  -4   2  14        0.38        1.97      1.21 o 
  -3   2  14        3.39        5.59      1.28 o 
  -2   2  14        0.35       -1.02      1.02 o 
  -1   2  14      163.65      170.51      3.47 o 
   0   2  14       70.29       71.27      3.10 o 
   1   2  14       19.99       18.78      1.57 o 
   2   2  14       41.91       38.97      1.79 o 
   3   2  14      171.95      168.32      3.29 o 
   4   2  14        9.16       13.26      1.50 o 
   5   2  14       85.71      108.49      2.81 o 
   6   2  14       77.01       79.16      2.63 o 
   7   2  14      185.25      167.33      4.86 o 
   8   2  14        8.13        1.46      1.75 o 
   9   2  14        3.39        2.08      1.97 o 
  10   2  14        0.19       -1.79      1.79 o 
  -7   3  14        8.24        8.69      2.37 o 
  -6   3  14        3.49       -0.33      1.72 o 
  -5   3  14       24.72       25.57      2.67 o 
  -4   3  14        0.66       -1.10      1.10 o 
  -3   3  14        1.31        1.28      1.21 o 
  -2   3  14       76.22       86.10      2.67 o 
  -1   3  14      136.80      142.06      3.25 o 
   0   3  14       14.86       11.73      1.28 o 
   1   3  14       16.04       21.62      1.90 o 
   2   3  14      202.56      202.14      3.76 o 
   3   3  14       81.10       73.42      2.23 o 
   4   3  14       81.84       74.63      2.41 o 
   5   3  14      588.67      637.04      6.76 o 
   6   3  14       34.72       47.08      2.23 o 
   7   3  14        1.88        7.96      1.94 o 
   8   3  14        0.74        5.88      1.79 o 
   9   3  14       23.65       15.71      2.41 o 
  10   3  14        0.03        0.11      1.97 o 
  -6   4  14        8.69        9.72      2.37 o 
  -5   4  14       30.18       48.14      3.25 o 
  -4   4  14       45.40       51.36      2.48 o 
  -3   4  14        0.02       -0.73      1.13 o 
  -2   4  14       23.84       20.09      1.72 o 
  -1   4  14       23.84       35.29      1.97 o 
   0   4  14      142.44      142.53      3.21 o 
   1   4  14       47.74       41.17      1.86 o 
   2   4  14        9.45       12.13      1.90 o 
   3   4  14       58.11       49.82      2.12 o 
   4   4  14       82.95       93.36      2.56 o 
   5   4  14      407.82      403.48      4.97 o 
   6   4  14       36.86       40.76      2.45 o 
   7   4  14       44.95       52.34      3.03 o 
   8   4  14       54.55       63.41      3.32 o 
   9   4  14        0.06       -0.11      1.79 o 
  10   4  14        2.29        6.76      2.23 o 
  -5   5  14       14.42       14.03      3.47 o 
  -4   5  14        3.74        1.79      1.64 o 
  -3   5  14        1.63       -0.33      1.42 o 
  -2   5  14      226.74      200.86      4.20 o 
  -1   5  14       50.14       61.62      2.41 o 
   0   5  14       52.02       64.73      2.34 o 
   1   5  14      147.84      170.07      3.51 o 
   2   5  14        0.02        1.46      1.06 o 
   3   5  14      337.60      354.54      6.76 o 
   4   5  14      210.78      204.63      3.91 o 
   5   5  14     1239.60     1201.76     12.57 o 
   6   5  14       97.91      101.07      2.63 o 
   7   5  14       43.78       54.65      3.58 o 
   8   5  14        3.55        2.30      1.68 o 
   9   5  14        0.75        1.61      1.72 o 
  10   5  14        0.79        0.99      2.85 o 
  -5   6  14        6.75        9.64      3.47 o 
  -4   6  14        0.72        0.04      1.64 o 
  -3   6  14       26.68       34.12      2.85 o 
  -2   6  14        9.50        3.84      1.68 o 
  -1   6  14       30.34       29.73      2.59 o 
   0   6  14       82.83       77.18      3.40 o 
   1   6  14       11.89       13.81      2.05 o 
   2   6  14        1.51        0.04      1.35 o 
   3   6  14       13.77       20.42      2.16 o 
   4   6  14       68.43       84.85      3.73 o 
   5   6  14      167.42      166.97      4.68 o 
   6   6  14        3.37        1.61      1.57 o 
   7   6  14       60.67       45.62      3.14 o 
   8   6  14       14.41        7.27      3.00 o 
   9   6  14        3.12        1.94      2.74 o 
  10   6  14        0.00       -1.97      2.85 o 
  -4   7  14        6.16        5.30      2.08 o 
  -3   7  14        2.07        0.47      1.75 o 
  -2   7  14        1.40       -1.39      1.53 o 
  -1   7  14        0.53       -1.35      1.50 o 
   0   7  14       30.91       30.46      2.67 o 
   1   7  14        0.08       -0.15      1.53 o 
   2   7  14        0.02       -0.07      1.46 o 
   3   7  14       84.05       80.14      3.43 o 
   4   7  14       24.46       24.73      4.35 o 
   5   7  14       20.67       24.22      2.78 o 
   6   7  14       82.34       69.15      3.36 o 
   7   7  14        3.05        4.31      2.01 o 
   8   7  14        1.42       -2.34      2.41 o 
   9   7  14        3.77        0.33      3.07 o 
  10   7  14       13.25        8.58      3.51 o 
  -2   8  14        4.03        3.51      1.97 o 
  -1   8  14        2.56        1.72      1.75 o 
   0   8  14        0.26       -1.39      1.39 o 
   1   8  14        0.02        0.80      1.64 o 
   2   8  14       59.92       45.07      3.14 o 
   3   8  14       74.11       98.04      3.94 o 
   4   8  14        7.86        9.64      2.01 o 
   5   8  14       21.94       23.45      4.35 o 
   6   8  14        7.29        5.19      2.45 o 
   7   8  14        3.03        1.61      3.14 o 
   8   8  14        6.66        6.98      2.26 o 
   9   8  14       18.26       28.64      3.32 o 
  -1   9  14        0.01        2.81      2.12 o 
   0   9  14        2.62        0.95      1.86 o 
   1   9  14        0.05        2.48      1.90 o 
   2   9  14        6.10       -1.57      1.57 o 
   3   9  14       11.10        3.40      1.86 o 
   4   9  14        7.36       15.01      2.30 o 
   5   9  14       23.41       18.52      2.45 o 
   6   9  14        1.92        6.10      3.98 o 
   7   9  14        1.86        6.36      3.84 o 
   8   9  14        8.71       13.30      3.91 o 
   9   9  14       12.20       10.99      2.74 o 
   1  10  14       14.32       11.69      2.48 o 
   2  10  14        0.01        0.40      1.86 o 
   3  10  14        0.36       -1.72      1.72 o 
   4  10  14        1.67       11.73      2.30 o 
   5  10  14        2.17        0.47      1.79 o 
   6  10  14       26.91       26.85      2.81 o 
   7  10  14       14.57       15.85      4.64 o 
  -4  -9  15        1.24       -2.85      2.85 o 
  -3  -9  15        9.32        5.63      3.69 o 
  -2  -9  15        6.53        2.52      3.43 o 
  -1  -9  15        0.17        2.08      3.03 o 
  -4  -8  15       12.86       15.38      3.80 o 
  -3  -8  15        4.83        8.51      3.40 o 
  -2  -8  15       38.32       36.09      4.82 o 
  -1  -8  15        0.35        1.61      2.08 o 
   0  -8  15        0.32        0.04      1.97 o 
   1  -8  15        3.18        0.80      2.12 o 
   2  -8  15        0.20       -2.63      2.74 o 
  -7  -7  15        1.38       -1.17      3.29 o 
  -4  -7  15        9.87       11.47      4.57 o 
  -3  -7  15       10.30        4.75      1.97 o 
  -2  -7  15       12.77       13.44      2.30 o 
  -1  -7  15        2.70        1.68      1.50 o 
   0  -7  15        0.57       -0.66      1.39 o 
   1  -7  15        6.48       13.41      2.45 o 
   2  -7  15        0.02       -0.73      1.90 o 
   3  -7  15        1.35        2.26      2.08 o 
  -8  -6  15       42.54       61.22      4.49 o 
  -7  -6  15       11.66       10.34      2.92 o 
  -6  -6  15        0.42        0.51      2.16 o 
  -5  -6  15       20.64       21.84      4.05 o 
  -4  -6  15       69.98       46.83      3.40 o 
  -3  -6  15       38.03       35.91      4.75 o 
  -2  -6  15        7.18        8.51      2.01 o 
  -1  -6  15        9.47        7.96      2.05 o 
   0  -6  15       37.58       39.74      2.34 o 
   1  -6  15        1.23        2.30      1.42 o 
   2  -6  15        1.95       -1.06      1.35 o 
   3  -6  15       12.75       14.90      1.94 o 
   4  -6  15       14.24       13.11      1.97 o 
   5  -6  15        1.42        0.15      1.61 o 
  -8  -5  15        4.13       -0.29      2.08 o 
  -7  -5  15       19.77       15.56      3.40 o 
  -6  -5  15       13.50       14.57      2.74 o 
  -5  -5  15       70.30       57.90      3.21 o 
  -4  -5  15        5.01       10.34      2.41 o 
  -3  -5  15       88.21       95.01      4.05 o 
  -2  -5  15        1.88        1.72      1.64 o 
  -1  -5  15      140.30      134.24      4.31 o 
   0  -5  15       82.29       84.71      2.85 o 
   1  -5  15       35.72       47.45      2.41 o 
   2  -5  15        1.54        0.40      1.28 o 
   3  -5  15        0.52       -0.91      1.24 o 
   4  -5  15       14.00       19.21      2.01 o 
   5  -5  15        4.42       -1.42      1.42 o 
   6  -5  15        6.34        8.51      1.90 o 
  -8  -4  15        6.10        6.76      2.30 o 
  -7  -4  15       14.22       11.10      2.26 o 
  -6  -4  15       69.17       55.27      3.84 o 
  -5  -4  15        4.06        2.23      2.23 o 
  -4  -4  15        7.56        9.75      1.64 o 
  -3  -4  15        2.84        4.13      2.23 o 
  -2  -4  15       11.51       15.52      2.67 o 
  -1  -4  15       34.63       29.81      4.64 o 
   0  -4  15       57.50       46.86      2.92 o 
   1  -4  15       70.90       63.74      2.41 o 
   2  -4  15        3.10        2.01      1.24 o 
   3  -4  15        7.37        4.71      1.39 o 
   4  -4  15        0.05        0.04      1.31 o 
   5  -4  15        1.23       -0.58      1.31 o 
   6  -4  15        0.26        0.44      1.53 o 
   7  -4  15        0.02        3.10      1.90 o 
  -8  -3  15       13.45       12.60      2.67 o 
  -7  -3  15       37.46       28.71      2.89 o 
  -6  -3  15        4.60        4.86      1.90 o 
  -5  -3  15       43.73       48.07      3.43 o 
  -4  -3  15        5.46        6.61      1.75 o 
  -3  -3  15       15.17       12.71      1.64 o 
  -2  -3  15      191.73      177.19      3.76 o 
  -1  -3  15      517.64      529.50      9.10 o 
   0  -3  15        2.36        2.85      1.68 o 
   1  -3  15      115.57      110.79      3.87 o 
   2  -3  15        2.01        3.32      1.24 o 
   3  -3  15        1.55        2.45      1.21 o 
   4  -3  15       11.23       18.23      1.75 o 
   5  -3  15        0.98        1.24      1.35 o 
   6  -3  15        0.03       -1.13      1.28 o 
   7  -3  15        2.57       -0.99      1.68 o 
  -8  -2  15        0.09       -1.94      1.94 o 
  -7  -2  15        0.98        1.90      2.01 o 
  -6  -2  15        0.01       -1.68      1.68 o 
  -5  -2  15        3.90        3.00      1.72 o 
  -4  -2  15       16.31       16.66      2.16 o 
  -3  -2  15      150.92      145.27      3.47 o 
  -2  -2  15      369.41      359.98      5.41 o 
  -1  -2  15      351.81      351.21      5.33 o 
   0  -2  15      395.63      391.10      7.56 o 
   1  -2  15        7.72        3.40      1.53 o 
   2  -2  15        1.40        0.80      1.13 o 
   3  -2  15       18.33       13.22      1.46 o 
   4  -2  15      330.64      290.83      5.11 o 
   5  -2  15       11.87       15.23      1.68 o 
   6  -2  15       12.36       12.09      1.72 o 
   7  -2  15       10.55       11.07      2.26 o 
   8  -2  15       18.99       22.35      2.78 o 
  -8  -1  15        2.77        3.73      2.30 o 
  -7  -1  15       90.18       83.03      4.13 o 
  -6  -1  15       48.04       42.41      3.18 o 
  -5  -1  15       25.94       26.12      2.48 o 
  -4  -1  15       61.70       65.38      4.75 o 
  -3  -1  15      250.74      251.24      4.68 o 
  -2  -1  15      405.42      424.60      6.10 o 
  -1  -1  15        9.74       13.95      1.68 o 
   0  -1  15      631.66      678.83      8.04 o 
   1  -1  15       13.95       13.92      2.63 o 
   2  -1  15        4.51        3.00      1.46 o 
   3  -1  15       46.35       61.80      2.26 o 
   4  -1  15        3.65        1.75      1.10 o 
   5  -1  15       57.24       74.00      2.67 o 
   6  -1  15       11.40        7.67      1.53 o 
   7  -1  15        5.04        6.50      1.86 o 
   8  -1  15        0.24        0.55      1.83 o 
   9  -1  15        8.27        6.68      3.51 o 
  -8   0  15        1.74       -3.14      3.14 o 
  -7   0  15        3.02        1.86      1.97 o 
  -6   0  15        1.08        1.83      1.86 o 
  -5   0  15       49.64       54.02      3.25 o 
  -4   0  15        3.23        3.43      1.35 o 
  -3   0  15      468.64      404.21      6.03 o 
  -2   0  15      804.70      815.59      9.57 o 
  -1   0  15      313.11      317.68      5.00 o 
   0   0  15        9.10        8.62      1.46 o 
   1   0  15       47.54       50.66      2.08 o 
   2   0  15        4.77        1.39      2.34 o 
   3   0  15      112.76       99.32      5.66 o 
   4   0  15       12.66       11.83      1.42 o 
   5   0  15       33.30       35.21      2.05 o 
   6   0  15        0.00       -1.13      1.13 o 
   7   0  15        0.79       -0.07      1.57 o 
   8   0  15        0.65       -1.28      1.64 o 
   9   0  15        5.84       13.66      2.52 o 
  -7   1  15        0.66        2.89      2.08 o 
  -6   1  15        0.81        1.72      1.79 o 
  -5   1  15        2.37        6.32      2.01 o 
  -4   1  15        1.65        1.86      1.31 o 
  -3   1  15      153.70      151.55      3.58 o 
  -2   1  15        6.36        3.36      1.28 o 
  -1   1  15       28.29       21.95      2.19 o 
   0   1  15       67.94       58.22      2.89 o 
   1   1  15       77.08       82.00      2.41 o 
   2   1  15       58.90       57.97      2.19 o 
   3   1  15       35.30       41.79      3.00 o 
   4   1  15       24.44       34.92      4.24 o 
   5   1  15      172.85      218.25      4.16 o 
   6   1  15       23.39       30.76      2.05 o 
   7   1  15        1.30        1.06      1.57 o 
   8   1  15       14.03       22.32      2.59 o 
   9   1  15        4.57        0.88      2.05 o 
  -7   2  15        0.05        0.37      1.94 o 
  -6   2  15        5.45        7.93      2.19 o 
  -5   2  15        0.11       -1.50      1.50 o 
  -4   2  15       13.73       11.65      1.61 o 
  -3   2  15        9.25       12.16      1.57 o 
  -2   2  15        1.36       -0.55      1.10 o 
  -1   2  15       64.15       74.55      2.48 o 
   0   2  15        9.92       14.21      2.41 o 
   1   2  15       29.23       25.79      1.83 o 
   2   2  15        1.06        0.00      1.21 o 
   3   2  15       18.23       23.49      1.72 o 
   4   2  15      110.55      108.78      3.94 o 
   5   2  15       52.97       51.47      2.23 o 
   6   2  15       97.75      111.01      3.10 o 
   7   2  15       25.62       42.88      2.92 o 
   8   2  15       18.96       12.71      2.23 o 
   9   2  15        4.12       14.61      2.48 o 
  10   2  15        8.57        7.05      2.48 o 
  -6   3  15        6.73        6.10      2.16 o 
  -5   3  15        0.86        1.50      1.75 o 
  -4   3  15        0.48       -0.77      1.17 o 
  -3   3  15        0.14       -1.13      1.13 o 
  -2   3  15       29.22       32.33      2.01 o 
  -1   3  15       37.42       38.39      2.05 o 
   0   3  15       13.37       14.03      1.42 o 
   1   3  15       64.63       67.83      2.59 o 
   2   3  15       38.84       43.65      2.12 o 
   3   3  15       61.15       61.55      2.19 o 
   4   3  15       22.94       18.01      1.75 o 
   5   3  15      230.88      297.30      6.32 o 
   6   3  15      189.01      221.65      4.31 o 
   7   3  15        6.59       16.69      2.16 o 
   8   3  15        0.03        2.78      1.83 o 
   9   3  15       13.29        8.51      2.23 o 
  10   3  15       28.27       29.73      3.18 o 
  -6   4  15        0.82        1.68      2.05 o 
  -5   4  15        3.94        5.41      2.16 o 
  -4   4  15        5.77       -0.58      1.28 o 
  -3   4  15        4.99        5.70      1.46 o 
  -2   4  15      163.01      161.89      3.76 o 
  -1   4  15      100.87      101.00      2.96 o 
   0   4  15       24.64       15.85      1.53 o 
   1   4  15       46.69       57.97      2.23 o 
   2   4  15       80.39       82.52      2.81 o 
   3   4  15       33.13       26.48      1.90 o 
   4   4  15        3.19        2.85      1.31 o 
   5   4  15      203.37      200.90      3.98 o 
   6   4  15      124.83      128.32      4.35 o 
   7   4  15      130.42      109.80      3.98 o 
   8   4  15       24.30       38.76      2.96 o 
   9   4  15       29.39       32.03      2.96 o 
  10   4  15       15.05       13.92      2.59 o 
  -5   5  15        3.66        3.54      2.92 o 
  -4   5  15        2.44        5.95      1.94 o 
  -3   5  15        1.93       -0.04      1.61 o 
  -2   5  15        2.96        7.78      1.90 o 
  -1   5  15       74.68       58.88      3.07 o 
   0   5  15        2.96        2.12      1.17 o 
   1   5  15       28.57       25.46      1.79 o 
   2   5  15      272.77      282.94      4.79 o 
   3   5  15      113.43      140.59      4.35 o 
   4   5  15      106.08      107.87      3.03 o 
   5   5  15      195.89      197.39      3.91 o 
   6   5  15      270.08      268.77      4.79 o 
   7   5  15       67.32       69.80      3.84 o 
   8   5  15        5.30        0.84      2.67 o 
   9   5  15        4.91        3.58      3.00 o 
  10   5  15        3.34        0.07      3.07 o 
  -4   6  15        7.83       13.55      2.37 o 
  -3   6  15        0.06        0.11      1.57 o 
  -2   6  15        1.25        2.78      1.64 o 
  -1   6  15       38.34       40.18      2.92 o 
   0   6  15        0.42        0.69      1.53 o 
   1   6  15       37.02       38.57      2.81 o 
   2   6  15      130.98      129.56      4.16 o 
   3   6  15      185.57      189.72      5.04 o 
   4   6  15      265.64      242.62      5.92 o 
   5   6  15      131.22      127.33      4.16 o 
   6   6  15      209.28      168.65      4.64 o 
   7   6  15       38.25       31.30      4.09 o 
   8   6  15       10.01       17.53      4.71 o 
   9   6  15        2.89        0.26      2.70 o 
  10   6  15       29.75       48.22      5.26 o 
  -3   7  15        0.31       -1.72      1.72 o 
  -2   7  15       20.46       31.63      2.89 o 
  -1   7  15        1.73        3.58      1.83 o 
   0   7  15        0.37       -1.39      1.39 o 
   1   7  15        0.75        1.31      1.68 o 
   2   7  15       35.37       22.43      2.45 o 
   3   7  15        0.47        3.32      1.72 o 
   4   7  15        2.21        1.83      1.68 o 
   5   7  15       70.39       78.64      3.80 o 
   6   7  15       60.50       54.46      3.18 o 
   7   7  15        5.10        4.13      2.74 o 
   8   7  15        0.29        1.02      3.32 o 
   9   7  15       17.56        8.73      4.89 o 
  10   7  15        0.13        4.09      3.36 o 
  -2   8  15        6.51        7.85      2.26 o 
  -1   8  15        0.76        2.30      1.86 o 
   0   8  15        1.87        0.80      1.75 o 
   1   8  15        0.22       -0.58      1.61 o 
   2   8  15       16.71       23.19      2.63 o 
   3   8  15        5.81        2.92      1.83 o 
   4   8  15       19.33       14.57      2.26 o 
   5   8  15        3.09        0.15      3.87 o 
   6   8  15        9.18       10.37      2.67 o 
   7   8  15        0.43        0.62      3.29 o 
   8   8  15        0.42        2.56      2.92 o 
   9   8  15        1.70        7.60      3.94 o 
   0   9  15       70.09       82.70      4.13 o 
   1   9  15        3.75        8.84      2.26 o 
   2   9  15       14.21        1.35      1.83 o 
   3   9  15        7.65        9.35      2.26 o 
   4   9  15        5.21        7.56      2.16 o 
   5   9  15        2.97        4.79      1.97 o 
   6   9  15       16.32       13.15      4.31 o 
   7   9  15       14.42       15.38      4.24 o 
   8   9  15        1.32        1.21      3.69 o 
   2  10  15        2.83        5.11      2.23 o 
   3  10  15        4.68        0.00      1.90 o 
   4  10  15        5.36        6.14      2.08 o 
   5  10  15       11.52       17.64      2.56 o 
   6  10  15        6.15        7.27      2.16 o 
  -4  -8  16        0.01       -2.67      2.67 o 
  -3  -8  16        2.20       -2.08      2.81 o 
  -2  -8  16       11.24        9.39      3.69 o 
  -1  -8  16       33.24       33.02      4.89 o 
   0  -8  16        5.86        1.42      3.36 o 
   1  -8  16       20.27        9.97      3.51 o 
  -4  -7  16       21.47       18.74      5.04 o 
  -3  -7  16       44.56       36.75      3.03 o 
  -2  -7  16        0.11       -1.75      1.75 o 
  -1  -7  16       47.02       42.77      3.18 o 
   0  -7  16       31.92       45.18      3.21 o 
   1  -7  16        2.66        4.86      1.68 o 
   2  -7  16        0.01       -1.90      1.90 o 
   3  -7  16        2.13        0.33      2.81 o 
  -7  -6  16       25.42       41.02      3.69 o 
  -6  -6  16       13.99       25.86      4.35 o 
  -5  -6  16        2.24        9.57      3.87 o 
  -4  -6  16        8.79        9.53      2.92 o 
  -3  -6  16        2.96       -4.05      4.05 o 
  -2  -6  16        3.51        2.16      1.79 o 
  -1  -6  16        2.08        1.06      1.79 o 
   0  -6  16       10.18       10.34      2.12 o 
   1  -6  16       38.25       45.77      2.56 o 
   2  -6  16        4.04        4.49      1.61 o 
   3  -6  16        1.87        5.08      1.68 o 
   4  -6  16        0.89       -1.53      1.53 o 
  -7  -5  16        0.39       -1.35      3.07 o 
  -6  -5  16        1.74       -1.46      2.48 o 
  -5  -5  16        7.35        6.28      2.16 o 
  -4  -5  16       33.55       33.06      3.00 o 
  -3  -5  16        9.74       10.45      2.81 o 
  -2  -5  16       11.39        9.20      1.90 o 
  -1  -5  16       46.25       33.02      2.78 o 
   0  -5  16        0.56        1.17      1.75 o 
   1  -5  16        0.07        1.53      1.75 o 
   2  -5  16       10.07       11.87      1.72 o 
   3  -5  16       10.21        5.41      1.57 o 
   4  -5  16        2.51       -0.99      1.42 o 
   5  -5  16        0.00       -1.42      1.42 o 
  -8  -4  16        0.87        2.81      2.34 o 
  -7  -4  16        7.73        1.39      2.05 o 
  -6  -4  16        9.81       12.78      3.21 o 
  -5  -4  16       19.83       26.01      2.96 o 
  -4  -4  16       40.17       43.14      2.34 o 
  -3  -4  16       30.85       31.30      2.81 o 
  -2  -4  16       11.71       16.88      2.81 o 
  -1  -4  16      154.96      145.93      4.57 o 
   0  -4  16      230.59      232.31      5.73 o 
   1  -4  16       12.67        7.09      1.97 o 
   2  -4  16       10.81       11.40      1.61 o 
   3  -4  16       11.27        7.71      1.53 o 
   4  -4  16        8.87        8.88      1.64 o 
   5  -4  16        6.79        1.10      1.39 o 
   6  -4  16        4.42        7.16      1.79 o 
  -8  -3  16       22.13       24.44      3.14 o 
  -7  -3  16        0.10        1.50      2.05 o 
  -6  -3  16        2.49        2.05      1.97 o 
  -5  -3  16        5.20        5.04      2.70 o 
  -4  -3  16       14.49       15.45      2.01 o 
  -3  -3  16       46.23       51.36      2.30 o 
  -2  -3  16      195.48      189.58      5.19 o 
  -1  -3  16       10.54       12.82      2.89 o 
   0  -3  16       66.49       62.75      3.21 o 
   1  -3  16      138.17      131.90      4.31 o 
   2  -3  16        6.55        7.01      1.83 o 
   3  -3  16       38.49       31.05      2.08 o 
   4  -3  16        2.79        7.45      1.50 o 
   5  -3  16       44.60       39.23      2.45 o 
   6  -3  16       18.99       20.46      2.01 o 
   7  -3  16        0.03       -1.24      1.83 o 
  -8  -2  16       20.82       20.27      4.13 o 
  -7  -2  16       29.52       21.77      2.85 o 
  -6  -2  16      270.29      273.19      6.83 o 
  -5  -2  16       13.12       19.69      2.34 o 
  -4  -2  16       13.05       16.44      2.23 o 
  -3  -2  16      121.24      112.76      3.21 o 
  -2  -2  16      809.23      748.52      9.02 o 
  -1  -2  16      539.09      495.75      8.80 o 
   0  -2  16      103.05       87.37      4.05 o 
   1  -2  16      283.33      291.16      6.36 o 
   2  -2  16       12.36       18.34      2.19 o 
   3  -2  16       30.78       33.35      2.01 o 
   4  -2  16        1.18        4.27      1.39 o 
   5  -2  16        2.48        4.46      1.42 o 
   6  -2  16       23.97       32.66      2.26 o 
   7  -2  16        7.35        6.50      2.12 o 
   8  -2  16        0.23        2.74      3.07 o 
  -7  -1  16       44.74       49.53      3.65 o 
  -6  -1  16       67.40       66.04      3.69 o 
  -5  -1  16       35.10       29.11      2.70 o 
  -4  -1  16      182.14      195.60      4.16 o 
  -3  -1  16       19.94       21.30      2.26 o 
  -2  -1  16     1010.41      960.67     10.85 o 
  -1  -1  16      242.82      228.92      4.24 o 
   0  -1  16       45.12       43.72      3.03 o 
   1  -1  16       47.39       39.38      3.18 o 
   2  -1  16       10.46       13.81      1.94 o 
   3  -1  16       16.30       16.91      2.16 o 
   4  -1  16       31.57       40.58      2.16 o 
   5  -1  16       77.57       75.39      2.78 o 
   6  -1  16        1.96        1.17      1.31 o 
   7  -1  16        4.09        5.26      1.94 o 
   8  -1  16       12.76       25.68      2.85 o 
  -7   0  16        3.08        2.05      2.19 o 
  -6   0  16        2.40       -0.15      1.86 o 
  -5   0  16       64.33       66.22      3.51 o 
  -4   0  16       16.53       13.88      1.72 o 
  -3   0  16       86.73       73.90      2.70 o 
  -2   0  16       55.31       47.74      2.70 o 
  -1   0  16       21.64       18.70      1.94 o 
   0   0  16       92.37       98.81      2.78 o 
   1   0  16        5.18        3.62      2.08 o 
   2   0  16        9.47        8.80      2.59 o 
   3   0  16       56.60       59.47      5.08 o 
   4   0  16      164.07      147.50      4.38 o 
   5   0  16       10.85        9.97      1.53 o 
   6   0  16        0.36       -1.10      1.10 o 
   7   0  16       13.02        8.18      2.05 o 
   8   0  16        4.35        3.40      1.97 o 
   9   0  16        9.81       17.68      4.05 o 
  -7   1  16       11.78       10.85      2.67 o 
  -6   1  16       38.47       53.11      3.58 o 
  -5   1  16        1.77        5.81      2.01 o 
  -4   1  16        2.36        5.15      1.46 o 
  -3   1  16       44.72       39.74      2.26 o 
  -2   1  16       28.79       28.24      1.97 o 
  -1   1  16       33.22       29.44      2.34 o 
   0   1  16       10.34       11.07      2.26 o 
   1   1  16       60.66       65.49      2.30 o 
   2   1  16       45.18       46.32      2.16 o 
   3   1  16       35.09       30.24      2.92 o 
   4   1  16       78.71       72.51      5.33 o 
   5   1  16       58.99       59.69      2.45 o 
   6   1  16        7.24       12.27      1.57 o 
   7   1  16        1.02        1.97      1.68 o 
   8   1  16        0.17       -0.29      1.75 o 
   9   1  16        0.00       -1.64      2.01 o 
  -6   2  16        0.14        2.56      2.01 o 
  -5   2  16        0.78        1.42      1.83 o 
  -4   2  16        2.34        0.33      1.24 o 
  -3   2  16       21.59       18.48      1.79 o 
  -2   2  16      141.87      141.40      3.47 o 
  -1   2  16       16.63       24.04      1.83 o 
   0   2  16        6.41        3.76      2.37 o 
   1   2  16       36.07       39.01      2.08 o 
   2   2  16        1.91        2.34      1.31 o 
   3   2  16       12.50       10.56      1.61 o 
   4   2  16      152.52      148.23      4.57 o 
   5   2  16       13.07       20.05      4.35 o 
   6   2  16      200.51      196.48      4.16 o 
   7   2  16        7.66       11.80      2.19 o 
   8   2  16      108.44       78.90      3.76 o 
   9   2  16        0.01       -1.50      1.83 o 
  -6   3  16        0.51        0.69      2.01 o 
  -5   3  16        2.25        3.51      1.94 o 
  -4   3  16        2.61       -0.73      1.24 o 
  -3   3  16       16.88       19.07      1.86 o 
  -2   3  16        5.16        8.00      1.50 o 
  -1   3  16        0.67        1.35      1.17 o 
   0   3  16        3.74        1.42      1.13 o 
   1   3  16       21.21       20.27      2.12 o 
   2   3  16       13.88       11.25      1.72 o 
   3   3  16        5.07        5.99      1.42 o 
   4   3  16       18.47       18.92      1.86 o 
   5   3  16        8.00        3.10      2.63 o 
   6   3  16        0.87        1.39      1.61 o 
   7   3  16      366.34      403.23      7.93 o 
   8   3  16        0.01        1.86      1.83 o 
   9   3  16       25.55       20.93      2.74 o 
  10   3  16        0.00        1.13      2.85 o 
  -5   4  16        9.11       16.00      2.59 o 
  -4   4  16        0.80        3.76      1.57 o 
  -3   4  16        6.90       12.46      1.72 o 
  -2   4  16        0.12        1.02      1.31 o 
  -1   4  16       93.15       83.21      2.78 o 
   0   4  16      179.71      142.42      3.40 o 
   1   4  16       42.19       40.51      2.12 o 
   2   4  16      235.15      211.53      4.27 o 
   3   4  16       15.53       13.08      1.79 o 
   4   4  16       24.99       20.13      1.79 o 
   5   4  16      200.99      199.29      4.05 o 
   6   4  16      262.08      289.37      6.43 o 
   7   4  16      157.47      146.88      6.39 o 
   8   4  16        9.16       11.07      2.12 o 
   9   4  16       26.53       27.54      2.92 o 
  10   4  16        5.16       -0.15      2.12 o 
  -4   5  16        6.52        2.12      1.79 o 
  -3   5  16        0.63        0.88      1.28 o 
  -2   5  16       14.75       20.05      2.30 o 
  -1   5  16       68.00       51.32      2.96 o 
   0   5  16       14.04       18.45      2.26 o 
   1   5  16      224.50      217.52      5.44 o 
   2   5  16       23.64       21.19      2.23 o 
   3   5  16        8.98        6.98      2.48 o 
   4   5  16      369.41      346.43      6.87 o 
   5   5  16       32.40       38.28      2.56 o 
   6   5  16       32.19       39.12      2.92 o 
   8   5  16       23.87       16.18      3.47 o 
   9   5  16        0.08        1.24      2.89 o 
  10   5  16       48.54       51.39      5.52 o 
  -4   6  16        0.54       -1.61      1.61 o 
  -3   6  16        3.25        3.76      1.90 o 
  -2   6  16       13.76       16.88      2.34 o 
  -1   6  16        8.76        8.51      2.01 o 
   0   6  16       46.92       50.96      3.18 o 
   1   6  16        5.60        6.54      1.86 o 
   2   6  16       13.96        9.10      1.94 o 
   3   6  16      110.80      132.96      6.79 o 
   4   6  16      177.02      203.35      5.44 o 
   5   6  16       36.79       44.23      3.00 o 
   6   6  16       80.32       79.78      3.40 o 
   7   6  16       43.79       44.93      4.46 o 
   9   6  16        0.35       -1.83      2.67 o 
  -3   7  16        0.14        0.62      2.56 o 
  -2   7  16        3.86        5.37      2.05 o 
  -1   7  16        9.15        6.03      1.94 o 
   0   7  16        2.67        3.43      1.83 o 
   1   7  16        0.79        1.75      1.72 o 
   2   7  16       47.54       56.11      3.32 o 
   3   7  16        0.09        5.41      1.86 o 
   4   7  16       23.94       40.44      2.96 o 
   5   7  16       67.48       62.64      3.69 o 
   6   7  16       91.41       83.76      3.76 o 
   7   7  16        2.91        4.42      2.89 o 
   8   7  16        9.10       13.55      3.98 o 
  -1   8  16       10.27       11.87      2.41 o 
   0   8  16        0.15        0.84      1.83 o 
   1   8  16        0.18        0.37      1.79 o 
   2   8  16        1.83       12.05      2.30 o 
   3   8  16      112.67      127.92      4.64 o 
   4   8  16       38.16       28.24      2.81 o 
   5   8  16       11.27        6.94      4.16 o 
   6   8  16        5.07        7.74      2.67 o 
   7   8  16        4.64        3.00      3.36 o 
   8   8  16        0.96        1.97      2.96 o 
   9   8  16        3.87        5.73      4.16 o 
   1   9  16        9.05        1.24      2.01 o 
   2   9  16        1.54        0.91      1.94 o 
   3   9  16        0.59        2.59      1.86 o 
   4   9  16        3.28        2.45      1.90 o 
   5   9  16        1.81       -0.73      1.75 o 
   6   9  16        0.23       -0.73      2.92 o 
   7   9  16        9.47       11.76      4.31 o 
   8   9  16        5.34        1.17      3.80 o 
   4  10  16        3.33        8.95      2.30 o 
   5  10  16       23.91       24.80      2.92 o 
   6  10  16        1.98       10.12      3.18 o 
  -4  -8  17        0.25       -2.96      2.96 o 
  -3  -8  17       31.56       29.92      4.68 o 
  -2  -8  17        3.91        3.65      3.43 o 
  -1  -8  17        7.47        4.31      3.62 o 
  -4  -7  17        3.01        0.73      2.78 o 
  -3  -7  17       20.67       28.09      2.96 o 
  -2  -7  17        2.89       -1.17      1.90 o 
  -1  -7  17        0.48        0.51      2.01 o 
   0  -7  17       17.50       17.42      2.67 o 
   1  -7  17        8.84        8.51      2.23 o 
   2  -7  17        0.20       -2.67      2.70 o 
  -6  -6  17        3.19        6.10      4.31 o 
  -5  -6  17        1.13        4.71      4.24 o 
  -4  -6  17        0.36        4.20      3.14 o 
  -3  -6  17        3.66        5.59      4.57 o 
  -2  -6  17       95.43      105.09      4.24 o 
  -1  -6  17        4.84        7.82      2.12 o 
   0  -6  17        1.49        0.26      1.94 o 
   1  -6  17        5.39        0.04      1.79 o 
   2  -6  17        3.34        5.04      2.12 o 
   3  -6  17        1.79        0.95      1.57 o 
  -7  -5  17       12.24        8.99      3.51 o 
  -6  -5  17        2.36        5.37      2.70 o 
  -5  -5  17        0.06       -3.21      3.21 o 
  -4  -5  17      108.47      101.77      4.35 o 
  -3  -5  17        5.76       -1.83      2.92 o 
  -2  -5  17        0.88       -1.31      1.68 o 
  -1  -5  17       49.48       52.05      3.36 o 
   0  -5  17      279.75      262.49      6.43 o 
   1  -5  17       41.75       35.36      2.96 o 
   2  -5  17        4.00        0.47      1.86 o 
   3  -5  17        0.49       -0.26      1.39 o 
   4  -5  17        0.43       -1.42      1.42 o 
   5  -5  17        0.49        0.26      1.57 o 
  -7  -4  17        0.15        1.28      2.12 o 
  -6  -4  17        0.17        1.31      3.03 o 
  -5  -4  17       51.48       45.22      3.43 o 
  -4  -4  17        6.08        8.36      2.34 o 
  -3  -4  17        6.60       12.38      2.63 o 
  -2  -4  17       37.52       33.90      3.36 o 
  -1  -4  17       26.18       24.11      4.75 o 
   0  -4  17      116.61      101.40      4.05 o 
   1  -4  17       33.17       41.82      3.03 o 
   2  -4  17       25.26       21.33      2.48 o 
   3  -4  17        0.40        0.29      1.61 o 
   4  -4  17        0.62        0.26      1.35 o 
   5  -4  17        5.46        5.26      1.64 o 
   6  -4  17        8.57       10.48      1.94 o 
  -7  -3  17        3.65       -1.28      2.01 o 
  -6  -3  17        0.08       -1.79      1.83 o 
  -5  -3  17        3.92       -1.75      2.74 o 
  -4  -3  17        4.12        3.25      1.94 o 
  -3  -3  17        0.73       -1.28      1.53 o 
  -2  -3  17       59.43       67.21      3.62 o 
  -1  -3  17       61.55       51.25      3.65 o 
   0  -3  17        2.61        6.94      1.94 o 
   1  -3  17       74.99       68.12      3.32 o 
   2  -3  17       11.23       10.12      2.12 o 
   3  -3  17       48.23       56.18      3.29 o 
   4  -3  17      104.14      107.83      3.29 o 
   5  -3  17       16.62        8.84      1.75 o 
   6  -3  17        6.44        7.16      1.68 o 
  -7  -2  17        4.69        0.55      2.12 o 
  -6  -2  17      118.97      122.55      4.71 o 
  -5  -2  17       61.31       64.84      3.51 o 
  -4  -2  17       34.14       33.68      2.56 o 
  -3  -2  17       45.93       49.06      2.48 o 
  -2  -2  17      202.20      210.07      4.24 o 
  -1  -2  17      296.85      312.57      6.90 o 
   0  -2  17      511.05      496.66      9.13 o 
   1  -2  17      250.15      243.97      9.46 o 
   2  -2  17      181.46      182.60      5.11 o 
   3  -2  17        4.05        7.31      1.97 o 
   4  -2  17       11.05       15.31      2.26 o 
   5  -2  17       34.69       33.24      2.26 o 
   6  -2  17        0.45       -0.47      1.42 o 
   7  -2  17       22.93       22.76      2.70 o 
  -7  -1  17       70.22       67.76      4.24 o 
  -6  -1  17       24.45       23.85      2.92 o 
  -5  -1  17       29.60       38.03      3.10 o 
  -4  -1  17        9.58        9.06      1.68 o 
  -3  -1  17      112.62      104.18      3.43 o 
  -2  -1  17      508.89      532.17      7.34 o 
  -1  -1  17      417.73      404.21      6.03 o 
   0  -1  17      155.51      144.39      4.68 o 
   1  -1  17        7.52        2.63      2.70 o 
   2  -1  17       26.50       16.73      2.12 o 
   3  -1  17       13.45       15.63      2.12 o 
   4  -1  17        7.46        3.87      1.75 o 
   5  -1  17       22.43       27.94      2.05 o 
   6  -1  17        3.04        2.08      1.39 o 
   7  -1  17        9.76        6.47      2.08 o 
   8  -1  17       26.32       33.75      3.18 o 
  -7   0  17        7.93        5.52      2.48 o 
  -6   0  17        0.71        1.90      1.97 o 
  -5   0  17        7.89       13.73      2.41 o 
  -4   0  17        0.19        6.14      1.50 o 
  -3   0  17      117.04      117.36      3.36 o 
  -2   0  17      319.88      304.31      5.37 o 
  -1   0  17       76.50       69.80      2.70 o 
   0   0  17       74.40       73.53      3.36 o 
   1   0  17       10.75        5.00      2.30 o 
   2   0  17       80.97       79.12      3.80 o 
   3   0  17      116.76      108.89      6.36 o 
   4   0  17       32.61       23.23      2.37 o 
   5   0  17       19.14       14.90      2.19 o 
   6   0  17        0.15        0.37      1.31 o 
   7   0  17        0.10       -1.46      1.64 o 
   8   0  17        7.74        9.79      2.26 o 
  -6   1  17        1.12        1.86      2.08 o 
  -5   1  17        0.24        1.72      1.94 o 
  -4   1  17       58.98       69.44      2.81 o 
  -3   1  17       55.31       42.52      2.41 o 
  -2   1  17      283.65      291.71      5.15 o 
  -1   1  17       12.75        7.49      2.16 o 
   0   1  17       22.85       17.28      2.37 o 
   1   1  17        3.54        1.35      1.35 o 
   2   1  17       77.05       69.33      3.36 o 
   3   1  17       72.40       67.69      3.62 o 
   4   1  17       13.30        1.53      4.02 o 
   5   1  17        1.16        0.40      1.46 o 
   6   1  17      149.73      129.42      4.35 o 
   7   1  17        1.20       -1.61      1.61 o 
   8   1  17        9.82       26.52      2.81 o 
   9   1  17        0.82       -0.37      2.08 o 
  -6   2  17        2.39        1.72      2.12 o 
  -5   2  17        4.63        4.38      2.12 o 
  -4   2  17        0.36       -0.33      1.31 o 
  -3   2  17       55.71       64.00      2.67 o 
  -2   2  17        4.38        1.83      1.31 o 
  -1   2  17        9.93        7.05      1.42 o 
   0   2  17       46.30       46.97      2.56 o 
   1   2  17       38.05       32.44      2.12 o 
   2   2  17       20.41       22.68      1.75 o 
   3   2  17       19.68       21.81      2.63 o 
   4   2  17       30.18       24.80      3.03 o 
   5   2  17      116.51      128.54      6.61 o 
   6   2  17        6.63        8.22      2.01 o 
   7   2  17        1.97        8.84      3.10 o 
   8   2  17       54.51       48.73      3.47 o 
   9   2  17        1.17        2.67      2.19 o 
  -6   3  17        0.03       -2.85      2.85 o 
  -5   3  17        0.72        2.16      1.94 o 
  -4   3  17        0.51       -1.31      1.31 o 
  -3   3  17       55.52       70.24      2.81 o 
  -2   3  17        0.72       -0.40      1.28 o 
  -1   3  17       27.10       31.93      2.08 o 
   0   3  17        7.38        5.70      1.31 o 
   1   3  17       35.13       43.03      2.48 o 
   2   3  17       14.71       18.70      1.94 o 
   3   3  17        0.52        0.55      1.42 o 
   4   3  17       15.65       10.89      2.48 o 
   5   3  17       71.65       68.74      3.73 o 
   6   3  17       10.08       11.98      2.08 o 
   7   3  17      309.48      325.24     10.19 o 
   8   3  17        9.18       17.09      2.56 o 
   9   3  17      127.33      111.41      4.64 o 
  -5   4  17        0.00        0.44      1.97 o 
  -4   4  17        0.22       -0.51      1.46 o 
  -3   4  17      100.00       94.68      3.21 o 
  -2   4  17        7.86        3.84      1.53 o 
  -1   4  17       20.44       25.17      1.97 o 
   0   4  17       75.71       68.05      2.56 o 
   1   4  17        7.19        1.39      1.17 o 
   2   4  17       50.15       46.83      2.63 o 
   3   4  17       26.92       20.13      1.97 o 
   4   4  17      195.54      217.89      4.27 o 
   5   4  17       92.62       86.94      3.76 o 
   6   4  17       44.91       42.12      3.43 o 
   7   4  17       11.63       11.65      2.96 o 
   8   4  17       55.96       63.27      4.89 o 
   9   4  17        8.31        6.14      2.23 o 
  -4   5  17        0.87       -0.84      1.75 o 
  -3   5  17        0.00        1.86      1.75 o 
  -2   5  17       33.98       33.31      2.81 o 
  -1   5  17        2.89        0.00      1.53 o 
   0   5  17        2.68       -0.77      1.53 o 
   1   5  17      291.29      265.74      6.21 o 
   2   5  17        9.57       12.68      2.05 o 
   3   5  17      114.32      118.39      4.35 o 
   4   5  17      165.33      159.99      4.71 o 
   5   5  17        1.22        3.58      1.94 o 
   6   5  17       34.05       29.77      3.98 o 
  -3   6  17        2.45        5.22      2.05 o 
  -2   6  17       13.67       18.01      2.45 o 
  -1   6  17       30.42       28.53      2.74 o 
   0   6  17        6.68        9.35      2.05 o 
   1   6  17        0.10       -0.47      1.57 o 
   2   6  17       31.27       28.97      2.67 o 
   3   6  17       81.03       88.25      3.69 o 
   4   6  17       21.07       24.73      2.92 o 
   5   6  17       23.03       24.62      2.74 o 
   6   6  17       17.88       26.45      2.59 o 
  -2   7  17       29.29       30.24      3.03 o 
  -1   7  17        0.03       -1.42      1.61 o 
   0   7  17        0.21        1.13      1.79 o 
   1   7  17       64.74       58.81      3.58 o 
   2   7  17       53.10       76.78      3.69 o 
   3   7  17        1.13        5.52      1.97 o 
   4   7  17      218.51      231.33      8.95 o 
   5   7  17       15.14       18.85      2.92 o 
   6   7  17       24.61       18.08      2.63 o 
   7   7  17        2.93        5.84      2.85 o 
  -1   8  17        6.65        9.86      3.40 o 
   0   8  17        0.11        1.39      1.90 o 
   1   8  17        0.27       -0.73      1.79 o 
   2   8  17       81.39       63.70      3.76 o 
   3   8  17      139.58      160.25      5.22 o 
   4   8  17       14.09       25.42      2.78 o 
   5   8  17        7.46        9.75      4.38 o 
   6   8  17       13.51       12.93      2.89 o 
   7   8  17        7.60        7.09      3.69 o 
   8   8  17       13.49       14.87      3.65 o 
   2   9  17       16.14       22.06      2.92 o 
   3   9  17        5.54        8.47      2.34 o 
   4   9  17       10.93       14.94      2.56 o 
   5   9  17        3.14        4.16      2.01 o 
   6   9  17        8.32        5.84      3.18 o 
   7   9  17        2.67       11.69      4.31 o 
  -4  -7  18       15.87        9.42      2.48 o 
  -3  -7  18        6.57        5.92      2.30 o 
  -2  -7  18       21.05       22.65      2.89 o 
  -1  -7  18        1.36        0.55      2.05 o 
   0  -7  18        0.06       -1.24      1.90 o 
  -5  -6  18        0.10       -0.11      4.35 o 
  -4  -6  18       10.04        7.52      5.19 o 
  -3  -6  18       41.11       38.35      5.66 o 
  -2  -6  18        0.12        0.44      1.97 o 
  -1  -6  18       39.28       46.83      3.40 o 
   0  -6  18       55.30       61.80      3.73 o 
   1  -6  18        0.76       -1.75      1.75 o 
   2  -6  18        3.14        2.78      2.12 o 
   3  -6  18       10.28        9.10      3.10 o 
  -6  -5  18        0.21        1.02      4.27 o 
  -5  -5  18        2.38        3.47      3.69 o 
  -4  -5  18       27.03       36.82      3.36 o 
  -3  -5  18       11.61       12.16      3.25 o 
  -2  -5  18       15.33       14.72      2.45 o 
  -1  -5  18        2.22        0.40      1.79 o 
   0  -5  18       20.23       15.12      2.48 o 
   1  -5  18       10.34       11.40      2.30 o 
   2  -5  18        1.27        2.16      1.83 o 
   3  -5  18        0.44        0.73      1.90 o 
   4  -5  18        2.11        1.24      2.01 o 
  -6  -4  18        7.81        2.81      3.25 o 
  -5  -4  18       15.24       23.45      3.03 o 
  -4  -4  18       72.42       68.93      3.73 o 
  -3  -4  18       32.23       25.90      3.07 o 
  -2  -4  18        7.00       10.89      3.03 o 
  -1  -4  18       80.06       80.98      6.32 o 
   0  -4  18       22.54       19.54      2.63 o 
   1  -4  18        0.67        0.99      1.83 o 
   2  -4  18       18.46       17.46      2.48 o 
   3  -4  18       11.13       11.87      2.30 o 
   4  -4  18        3.99        1.57      1.83 o 
   5  -4  18        1.53       -0.73      1.57 o 
  -7  -3  18        0.59       -2.30      2.74 o 
  -6  -3  18        6.15       12.49      2.48 o 
  -5  -3  18        7.20        1.68      2.96 o 
  -4  -3  18       66.37       69.26      2.96 o 
  -3  -3  18        2.26       -0.80      2.12 o 
  -2  -3  18        5.35        8.22      2.63 o 
  -1  -3  18      110.41      103.26      4.57 o 
   0  -3  18      115.35      126.17      7.27 o 
   1  -3  18      111.11      103.19      4.13 o 
   2  -3  18        3.85        6.54      2.12 o 
   3  -3  18        0.17        0.69      1.83 o 
   4  -3  18        7.62       11.87      2.34 o 
   5  -3  18        0.77       -1.75      1.75 o 
   6  -3  18        6.99        6.28      1.79 o 
  -7  -2  18        0.20        1.72      3.07 o 
  -6  -2  18        3.95        3.32      2.23 o 
  -5  -2  18        6.50        5.59      2.12 o 
  -4  -2  18       13.65       20.16      2.52 o 
  -3  -2  18        9.01       10.30      2.05 o 
  -2  -2  18        5.58       11.47      2.37 o 
  -1  -2  18      154.33      165.65      5.19 o 
   0  -2  18      169.63      188.56      5.70 o 
   1  -2  18       63.28       64.40      6.03 o 
   2  -2  18       65.15       63.34      3.32 o 
   3  -2  18       21.81       21.22      2.37 o 
   4  -2  18        4.19        5.66      2.05 o 
   5  -2  18       22.94       23.34      2.67 o 
   6  -2  18        3.38        0.80      1.53 o 
   7  -2  18        8.21        6.87      3.07 o 
  -6  -1  18        0.13       -1.94      1.94 o 
  -5  -1  18       63.34       62.50      3.76 o 
  -4  -1  18       61.44       57.02      5.30 o 
  -3  -1  18      207.44      212.04      4.71 o 
  -2  -1  18       72.55       82.52      3.03 o 
  -1  -1  18      252.23      277.43      6.43 o 
   0  -1  18       11.75        7.67      2.67 o 
   1  -1  18       98.64       94.24      4.31 o 
   2  -1  18        3.24        3.14      1.83 o 
   3  -1  18       28.85       25.02      2.63 o 
   4  -1  18       48.91       52.93      3.25 o 
   5  -1  18        7.96        2.63      1.83 o 
   6  -1  18        0.40       -1.61      1.61 o 
   7  -1  18        3.87        4.31      2.08 o 
  -6   0  18        4.19        4.31      2.19 o 
  -5   0  18        6.99       14.57      2.56 o 
  -4   0  18        3.23        2.26      1.50 o 
  -3   0  18      100.41      124.27      3.51 o 
  -2   0  18       87.39       90.88      3.32 o 
  -1   0  18       23.56       26.48      2.23 o 
   0   0  18       26.46       28.93      2.70 o 
   1   0  18       14.23       13.41      2.56 o 
   2   0  18       30.01       38.57      3.29 o 
   3   0  18        9.89       -1.72      4.13 o 
   4   0  18        0.08       -1.42      1.42 o 
   5   0  18        0.69       -0.37      1.57 o 
   6   0  18       57.67       56.84      3.29 o 
   7   0  18       25.80       34.81      4.38 o 
   8   0  18        0.45       -0.29      1.90 o 
  -6   1  18        0.65       -0.91      1.97 o 
  -5   1  18        0.04        0.73      1.97 o 
  -4   1  18        0.08       -0.33      1.42 o 
  -3   1  18        1.30        2.26      1.46 o 
  -2   1  18      119.02      123.50      3.43 o 
  -1   1  18       77.13       78.13      3.10 o 
   0   1  18       18.66       19.69      2.59 o 
   1   1  18       35.64       37.40      2.08 o 
   2   1  18       28.35       17.50      2.59 o 
   3   1  18       37.31       36.56      3.29 o 
   4   1  18       49.34       64.00      5.37 o 
   5   1  18       37.54       38.79      2.81 o 
   6   1  18        1.04        2.23      1.79 o 
   7   1  18        0.05        0.58      2.52 o 
   8   1  18       71.25       72.73      5.44 o 
  -6   2  18        1.41       -2.41      3.10 o 
  -5   2  18        4.41        4.75      2.19 o 
  -4   2  18        4.31        4.89      1.61 o 
  -3   2  18       19.68       16.36      1.90 o 
  -2   2  18        3.54        0.77      1.39 o 
  -1   2  18        1.99        1.72      1.31 o 
   0   2  18       14.27       20.56      2.26 o 
   1   2  18       21.91       21.95      2.05 o 
   2   2  18        2.47        2.63      1.46 o 
   3   2  18      195.08      196.77      5.33 o 
   4   2  18       48.65       43.43      3.43 o 
   5   2  18      164.22      190.31      7.96 o 
   6   2  18        3.49        7.52      2.01 o 
   7   2  18        2.04        2.56      2.70 o 
   8   2  18        1.77        3.07      3.03 o 
   9   2  18       60.37       73.24      5.66 o 
  -5   3  18        2.69        3.94      2.23 o 
  -4   3  18        9.65        5.73      1.64 o 
  -3   3  18       38.77       34.81      2.37 o 
  -2   3  18       13.59       20.49      1.97 o 
  -1   3  18        7.40       13.41      1.46 o 
   0   3  18        1.80        1.79      1.28 o 
   1   3  18       37.17       44.89      2.63 o 
   2   3  18      335.41      306.54      5.33 o 
   3   3  18       39.43       46.28      2.30 o 
   4   3  18       42.34       50.74      3.25 o 
   5   3  18        6.33       10.01      2.89 o 
   6   3  18       79.47       69.04      5.81 o 
   7   3  18        6.00        8.99      2.19 o 
   8   3  18       12.45       18.74      3.62 o 
   9   3  18       38.20       56.11      5.26 o 
  -4   4  18        1.27       -1.42      1.42 o 
  -3   4  18       10.33        9.79      1.79 o 
  -2   4  18        1.57        0.55      1.21 o 
  -1   4  18        3.44        1.24      1.24 o 
   0   4  18        3.01        2.89      1.35 o 
   1   4  18       95.00      107.35      3.18 o 
   2   4  18       26.06       29.00      2.52 o 
   3   4  18       21.07       23.19      2.12 o 
   4   4  18       14.71       18.08      1.86 o 
   5   4  18        7.86        7.60      2.52 o 
   6   4  18       31.97       25.68      3.18 o 
   7   4  18       10.09        6.25      1.94 o 
   8   4  18        8.92       12.86      3.32 o 
   9   4  18        5.79        3.94      2.78 o 
  -3   5  18        9.15        4.89      2.05 o 
  -2   5  18       10.25        4.97      1.97 o 
  -1   5  18        0.12       -0.11      1.57 o 
   0   5  18       36.26       52.20      3.29 o 
   1   5  18       80.88       68.27      3.40 o 
   2   5  18        1.87        4.64      1.79 o 
   3   5  18        4.66        3.65      2.63 o 
   4   5  18       12.14       10.67      2.37 o 
   5   5  18       60.39       55.19      3.07 o 
   6   5  18       59.06       43.91      4.35 o 
  -3   6  18        9.55        6.25      3.00 o 
  -2   6  18       22.62       16.40      2.52 o 
  -1   6  18        0.38       -1.57      1.57 o 
   0   6  18       10.23       10.70      2.16 o 
   1   6  18        1.61       -0.58      1.61 o 
   2   6  18        0.80        1.50      1.75 o 
   3   6  18        4.73        9.61      2.08 o 
   4   6  18       49.70       33.46      3.21 o 
   5   6  18       99.82       84.89      3.87 o 
   6   6  18       14.30       11.98      2.26 o 
  -1   7  18        1.03       -0.95      1.75 o 
   0   7  18        0.24        3.40      2.05 o 
   1   7  18        2.52        1.13      1.83 o 
   2   7  18        0.50        1.02      1.83 o 
   3   7  18       55.93       45.18      3.29 o 
   4   7  18       41.56       38.13      3.03 o 
   5   7  18        7.53        7.52      2.81 o 
   6   7  18       13.16       12.13      2.67 o 
   7   7  18        5.22        0.77      2.85 o 
   0   8  18       16.04       34.59      3.25 o 
   1   8  18       45.73       31.41      3.14 o 
   2   8  18        3.18        3.58      2.12 o 
   3   8  18       18.45       29.30      3.00 o 
   4   8  18       16.80        5.52      2.12 o 
   5   8  18        1.80       -1.46      1.68 o 
   6   8  18        4.41        5.99      2.89 o 
   7   8  18        2.82        4.60      3.69 o 
   3   9  18        3.55        1.83      2.05 o 
   4   9  18       31.15       34.41      3.21 o 
   5   9  18        3.70       -1.50      1.90 o 
   6   9  18        5.27        6.32      2.26 o 
  -2  -7  19        2.04        3.32      2.34 o 
  -1  -7  19        0.96        4.05      2.96 o 
  -4  -6  19       20.38       26.34      5.37 o 
  -3  -6  19       38.17       46.02      6.32 o 
  -2  -6  19        1.79        0.44      2.12 o 
  -1  -6  19        1.00        0.07      2.01 o 
   0  -6  19        0.04       -1.90      1.90 o 
   1  -6  19        7.88        3.58      2.23 o 
   2  -6  19       13.03       12.78      3.40 o 
  -5  -5  19        2.39        5.15      3.94 o 
  -4  -5  19        5.40        5.19      4.68 o 
  -3  -5  19       33.80       25.72      3.80 o 
  -2  -5  19        1.50        1.06      2.12 o 
  -1  -5  19       63.25       55.19      3.69 o 
   0  -5  19       28.04       19.43      2.78 o 
   1  -5  19       64.35       60.38      3.58 o 
   2  -5  19       10.61       16.55      2.70 o 
   3  -5  19        0.38       -0.04      2.08 o 
  -6  -4  19        9.62        5.73      3.43 o 
  -5  -4  19       10.90       13.77      4.02 o 
  -4  -4  19        2.74        5.04      2.59 o 
  -3  -4  19       24.01       18.48      3.03 o 
  -2  -4  19        5.41       -2.08      2.96 o 
  -1  -4  19       22.83       27.18      5.55 o 
   0  -4  19       23.07       24.51      2.85 o 
   1  -4  19        4.41       -0.33      2.01 o 
   2  -4  19       23.09       24.36      2.81 o 
   3  -4  19       33.56       26.23      3.00 o 
   4  -4  19       19.98       16.91      2.63 o 
  -6  -3  19        3.75        2.26      2.30 o 
  -5  -3  19       38.51       38.35      3.84 o 
  -4  -3  19       11.92       13.66      2.70 o 
  -3  -3  19        0.09        2.78      2.34 o 
  -2  -3  19        6.04        3.25      2.63 o 
  -1  -3  19       19.45       14.72      3.29 o 
   0  -3  19      146.34      150.49      5.04 o 
   1  -3  19        0.00        0.37      2.01 o 
   2  -3  19      117.75      111.30      4.46 o 
   3  -3  19        1.08        3.14      3.03 o 
   4  -3  19       48.23       51.58      3.51 o 
   5  -3  19       11.85       10.67      2.48 o 
  -6  -2  19       27.62       22.61      2.96 o 
  -5  -2  19        6.40        2.26      2.16 o 
  -4  -2  19       10.06        4.09      2.30 o 
  -3  -2  19       11.75        8.33      2.12 o 
  -2  -2  19      209.05      212.85      5.84 o 
  -1  -2  19       31.41       29.19      3.03 o 
   0  -2  19       19.96       16.33      3.25 o 
   1  -2  19       38.87       49.06      6.06 o 
   2  -2  19       16.32       22.17      2.67 o 
   3  -2  19        4.94        5.44      2.08 o 
   4  -2  19        4.14        2.37      1.97 o 
   5  -2  19       12.56        9.72      2.37 o 
   6  -2  19        2.77        6.94      2.30 o 
  -6  -1  19        0.01       -1.97      1.97 o 
  -5  -1  19        4.04        1.31      2.12 o 
  -4  -1  19       45.88       43.72      2.67 o 
  -3  -1  19       29.63       26.19      2.56 o 
  -2  -1  19       16.69       15.63      2.16 o 
  -1  -1  19      110.83      109.58      4.31 o 
   0  -1  19        7.60       10.99      2.78 o 
   1  -1  19        1.42        1.10      3.73 o 
   2  -1  19        6.56        6.76      1.94 o 
   3  -1  19       54.39       49.79      3.36 o 
   4  -1  19       14.56       19.18      2.41 o 
   5  -1  19        0.69        2.08      1.90 o 
   6  -1  19        1.21       -1.64      1.75 o 
   7  -1  19        1.37        0.47      2.59 o 
  -6   0  19        1.71       -0.18      2.16 o 
  -5   0  19        0.10       -0.66      1.94 o 
  -4   0  19       13.37        7.96      1.79 o 
  -3   0  19       34.77       37.84      2.45 o 
  -2   0  19       39.69       34.70      2.74 o 
  -1   0  19        3.64        3.69      1.94 o 
   0   0  19       13.04       14.46      2.52 o 
   1   0  19        4.58        2.34      2.45 o 
   2   0  19       20.25       21.84      3.14 o 
   3   0  19       36.27       21.33      4.86 o 
   4   0  19       12.08        6.06      1.97 o 
   5   0  19        4.38        7.49      1.97 o 
   6   0  19        2.46       -1.68      1.68 o 
   7   0  19        0.07        1.17      2.59 o 
  -5   1  19        0.39        0.37      2.05 o 
  -4   1  19       62.98       53.37      2.78 o 
  -3   1  19      172.87      169.82      4.16 o 
  -2   1  19        5.67        5.92      1.57 o 
  -1   1  19        3.01        1.64      2.70 o 
   0   1  19        5.02        2.26      1.86 o 
   1   1  19        1.11       -1.42      2.01 o 
   2   1  19        0.02       -1.50      2.26 o 
   3   1  19      100.88       84.12      4.16 o 
   4   1  19       21.02       29.26      5.04 o 
   5   1  19       13.43       22.14      2.48 o 
   6   1  19        7.62       11.21      2.19 o 
   7   1  19      112.95       96.47      6.21 o 
   8   1  19        1.44        1.06      3.07 o 
  -5   2  19       15.73       22.76      2.92 o 
  -4   2  19       53.94       52.31      2.89 o 
  -3   2  19       50.50       59.76      2.81 o 
  -2   2  19       34.17       41.46      2.48 o 
  -1   2  19        0.00       -0.99      1.24 o 
   0   2  19       21.44       24.80      2.45 o 
   1   2  19        0.04        0.47      1.75 o 
   2   2  19       98.46       95.19      3.91 o 
   3   2  19       76.72       90.55      4.02 o 
   4   2  19      137.62      159.22      5.26 o 
   5   2  19       39.60       48.44      5.41 o 
   6   2  19       11.12        6.17      2.12 o 
   7   2  19       35.96       65.06      3.69 o 
   8   2  19        6.82       -2.67      2.67 o 
  -4   3  19       17.38       26.15      2.96 o 
  -3   3  19       27.98       28.05      2.34 o 
  -2   3  19        5.42        4.64      1.57 o 
  -1   3  19        0.51       -1.28      1.28 o 
   0   3  19        3.48        6.36      1.50 o 
   1   3  19      187.41      164.96      4.16 o 
   2   3  19       67.23       81.38      3.03 o 
   3   3  19       98.14      116.60      4.35 o 
   4   3  19       30.36       24.98      3.00 o 
   5   3  19       39.58       43.76      3.65 o 
   6   3  19       37.53       48.87      5.52 o 
   7   3  19       14.93       20.86      2.63 o 
   8   3  19       71.63       68.05      5.41 o 
  -4   4  19       11.45        5.22      3.40 o 
  -3   4  19       11.00       10.23      1.94 o 
  -2   4  19       12.55       10.92      1.86 o 
  -1   4  19        0.10        2.30      1.42 o 
   0   4  19       72.45       69.00      2.78 o 
   1   4  19        6.50       10.08      1.68 o 
   2   4  19       89.87      102.57      3.54 o 
   3   4  19       16.64       12.60      2.01 o 
   4   4  19       20.60       23.85      2.74 o 
   5   4  19        4.76        6.32      2.56 o 
   6   4  19       49.55       67.43      4.02 o 
   7   4  19        0.06        0.88      1.75 o 
   8   4  19        4.57        0.11      2.67 o 
  -3   5  19       10.98        4.97      2.08 o 
  -2   5  19       23.80       32.62      3.00 o 
  -1   5  19        6.73        1.64      1.75 o 
   0   5  19        4.83        2.05      1.83 o 
   1   5  19        8.52       11.47      2.19 o 
   2   5  19       69.57       72.58      3.54 o 
   3   5  19       40.16       44.67      3.51 o 
   4   5  19        9.01       12.46      2.48 o 
   5   5  19       10.33        0.58      3.10 o 
   6   5  19       19.44       25.09      4.09 o 
   7   5  19        1.14       -0.73      3.76 o 
  -2   6  19        3.32        1.21      1.94 o 
  -1   6  19        0.97       -0.84      1.79 o 
   0   6  19        2.13        1.46      1.90 o 
   1   6  19        1.99        1.06      1.83 o 
   2   6  19        2.76        1.94      1.83 o 
   3   6  19       78.24       82.84      3.87 o 
   4   6  19       88.99      103.67      4.49 o 
   5   6  19       38.12       37.40      3.14 o 
   6   6  19        5.19        4.42      3.10 o 
  -1   7  19        6.54        3.03      3.03 o 
   0   7  19        5.71        2.70      2.08 o 
   1   7  19        4.00        7.38      2.23 o 
   2   7  19      120.06      113.89      4.60 o 
   3   7  19        9.59        5.81      2.12 o 
   4   7  19       11.95       25.50      2.74 o 
   5   7  19        1.94        4.02      2.81 o 
   6   7  19        1.36        1.46      2.52 o 
   2   8  19        7.54        4.02      2.23 o 
   3   8  19        9.05       13.00      2.56 o 
   4   8  19        7.21        2.23      2.05 o 
   5   8  19       19.46       17.24      2.59 o 
   6   8  19        5.13        5.08      2.96 o 
  -3  -6  20       11.94       15.16      2.92 o 
  -2  -6  20        9.62        8.33      2.56 o 
  -1  -6  20       32.23       23.78      3.10 o 
   0  -6  20       51.32       41.57      4.86 o 
  -4  -5  20        0.92       -2.30      4.68 o 
  -3  -5  20       81.18       95.85      5.11 o 
  -2  -5  20        0.00       -0.51      2.19 o 
  -1  -5  20        6.08       -0.07      2.12 o 
   0  -5  20        4.59        4.89      2.37 o 
   1  -5  20        0.59        1.72      2.26 o 
   2  -5  20        9.21       10.59      2.63 o 
  -5  -4  20        0.75        4.89      4.46 o 
  -4  -4  20        5.90       19.21      4.42 o 
  -3  -4  20       26.95       45.29      3.80 o 
  -2  -4  20        5.45        4.68      3.32 o 
  -1  -4  20       13.33       13.37      2.59 o 
   0  -4  20      100.22       93.73      4.27 o 
   1  -4  20        2.01        1.17      2.08 o 
   2  -4  20      150.70      147.13      5.30 o 
   3  -4  20       68.84       66.88      4.02 o 
   4  -4  20       27.22       38.13      3.43 o 
  -5  -3  20      144.41      167.99      5.99 o 
  -4  -3  20       17.16       22.79      5.00 o 
  -3  -3  20       28.28       29.30      3.18 o 
  -2  -3  20       17.99       20.27      3.21 o 
  -1  -3  20       54.30       54.61      4.13 o 
   0  -3  20      133.12      121.71      7.82 o 
   1  -3  20       86.98       68.67      3.87 o 
   2  -3  20      112.00      108.12      4.57 o 
   3  -3  20       24.04       24.69      3.00 o 
   4  -3  20       52.04       64.03      4.05 o 
   5  -3  20        3.67        5.33      2.34 o 
  -5  -2  20       22.40       19.76      2.92 o 
  -4  -2  20       10.12       12.16      3.10 o 
  -3  -2  20       32.88       30.79      3.25 o 
  -2  -2  20        0.01       -1.57      2.34 o 
  -1  -2  20       10.95        8.95      2.89 o 
   0  -2  20       49.29       58.99      4.02 o 
   1  -2  20       73.46       90.37      6.76 o 
   2  -2  20       12.07        8.95      2.23 o 
   3  -2  20       44.54       51.10      3.58 o 
   4  -2  20       10.94       11.47      2.41 o 
   5  -2  20        4.36        2.89      2.12 o 
   6  -2  20        0.31        1.28      2.96 o 
  -5  -1  20       31.37       33.20      3.32 o 
  -4  -1  20        7.66       10.15      2.41 o 
  -3  -1  20       54.75       44.13      3.00 o 
  -2  -1  20       10.66       13.66      2.85 o 
  -1  -1  20        0.76        0.29      2.34 o 
   0  -1  20        5.79        4.49      2.70 o 
   1  -1  20       13.00        9.83      2.89 o 
   2  -1  20       20.28       20.13      2.52 o 
   3  -1  20        1.34       -1.06      1.83 o 
   4  -1  20        7.70       18.23      2.52 o 
   5  -1  20        0.15        1.39      1.86 o 
   6  -1  20        0.02       -1.53      1.83 o 
  -5   0  20        8.99        7.52      2.41 o 
  -4   0  20       23.84       14.46      2.52 o 
  -3   0  20      237.65      245.98      5.11 o 
  -2   0  20       85.67       93.07      3.54 o 
  -1   0  20        4.21        2.34      2.56 o 
   0   0  20        0.04       -1.39      2.19 o 
   1   0  20        0.15       -1.61      2.45 o 
   2   0  20       19.96       20.24      3.14 o 
   3   0  20       24.14       21.88      5.00 o 
   4   0  20        1.96        0.26      1.90 o 
   5   0  20        8.52       12.71      2.37 o 
   6   0  20        1.39        0.62      1.94 o 
   7   0  20        3.05        1.39      3.18 o 
  -5   1  20        6.00        3.36      2.23 o 
  -4   1  20       86.16       80.14      4.13 o 
  -3   1  20      120.56      125.18      3.76 o 
  -2   1  20        0.06       -0.55      1.46 o 
  -1   1  20        9.24        8.29      3.03 o 
   0   1  20        0.09       -1.94      2.34 o 
   1   1  20        0.03       -1.64      2.12 o 
   2   1  20        5.19        1.57      2.45 o 
   3   1  20      113.55       96.62      4.53 o 
   4   1  20       48.63       62.02      5.95 o 
   5   1  20        4.83        3.98      2.01 o 
   6   1  20        5.87        7.23      2.08 o 
   7   1  20        3.45        2.37      2.19 o 
  -4   2  20       37.34       26.45      3.10 o 
  -3   2  20       30.35       34.08      2.52 o 
  -2   2  20        5.92        5.37      1.61 o 
  -1   2  20        6.30        4.60      1.53 o 
   0   2  20        9.43        8.29      2.26 o 
   1   2  20        3.01        2.08      1.86 o 
   2   2  20       26.00       20.42      2.78 o 
   3   2  20       16.77       18.01      2.85 o 
   4   2  20       29.39       33.42      3.54 o 
   5   2  20       42.04       42.85      5.59 o 
   6   2  20       75.42       63.45      3.69 o 
   7   2  20        0.68       -0.47      2.08 o 
   8   2  20      116.18      117.36      7.05 o 
  -4   3  20        5.92        3.87      2.26 o 
  -3   3  20       83.96       99.43      3.54 o 
  -2   3  20       81.89      100.30      3.43 o 
  -1   3  20       25.21       31.67      2.34 o 
   0   3  20        0.04        1.53      1.39 o 
   1   3  20      142.09      138.07      3.98 o 
   2   3  20        9.48        4.75      1.97 o 
   3   3  20       49.39       25.75      2.81 o 
   4   3  20        7.90       10.41      2.89 o 
   5   3  20       26.44       33.75      3.58 o 
   6   3  20       30.03       40.00      5.63 o 
   7   3  20        3.26        1.17      1.94 o 
   8   3  20        0.65       -2.59      2.59 o 
  -3   4  20        1.04        2.41      1.61 o 
  -2   4  20        0.86        1.17      1.57 o 
  -1   4  20        3.18        1.57      1.50 o 
   0   4  20       99.41       89.38      3.14 o 
   1   4  20        2.32        7.52      1.68 o 
   2   4  20       46.81       48.73      3.00 o 
   3   4  20        3.92        4.46      2.01 o 
   4   4  20        0.37       -2.23      2.23 o 
   5   4  20        1.34        4.05      2.52 o 
   6   4  20       10.05        6.43      3.14 o 
   7   4  20        2.49       -0.26      4.64 o 
   8   4  20        1.96        6.36      3.25 o 
  -2   5  20        2.76        2.34      2.01 o 
  -1   5  20        1.73       -0.22      1.75 o 
   0   5  20        4.01        1.21      1.83 o 
   1   5  20       11.89       10.34      2.26 o 
   2   5  20       32.20       31.67      2.89 o 
   3   5  20       12.58       15.45      3.07 o 
   4   5  20        2.68        8.11      2.45 o 
   5   5  20        0.00        2.34      3.29 o 
   6   5  20       60.57       59.28      5.26 o 
   7   5  20        0.63        3.25      4.13 o 
  -1   6  20        0.74       -1.17      1.83 o 
   0   6  20        6.76        6.39      2.08 o 
   1   6  20        5.29        6.61      2.19 o 
   2   6  20        4.04        5.22      2.08 o 
   3   6  20       46.33       44.38      5.92 o 
   4   6  20       16.22       13.08      3.00 o 
   5   6  20       28.64       32.14      3.07 o 
   6   6  20       49.68       56.36      4.97 o 
   7   6  20        2.22       -1.06      3.29 o 
   1   7  20       25.55       17.06      2.67 o 
   2   7  20       47.88       67.50      3.98 o 
   3   7  20       44.47       66.08      3.84 o 
   4   7  20        1.61        2.89      4.71 o 
   5   7  20        1.20        3.84      3.00 o 
   6   7  20        3.22        5.63      2.70 o 
   3   8  20       95.17      117.91      7.01 o 
   4   8  20        5.63        5.11      2.26 o 
   5   8  20        8.55        6.98      5.00 o 
  -3  -5  21       31.99       33.75      3.29 o 
  -2  -5  21       54.61       68.64      4.24 o 
  -1  -5  21        0.48       -2.23      2.23 o 
   0  -5  21       25.23       17.39      3.00 o 
   1  -5  21       60.43       59.58      5.11 o 
  -4  -4  21       49.38       53.00      5.88 o 
  -3  -4  21       54.04       56.84      4.13 o 
  -2  -4  21       38.80       39.41      4.09 o 
  -1  -4  21        5.97        6.83      5.37 o 
   0  -4  21        9.61        8.15      2.52 o 
   1  -4  21        2.85       -0.51      2.08 o 
   2  -4  21       47.43       38.61      3.54 o 
   3  -4  21        0.89       -1.02      2.78 o 
  -4  -3  21       46.29       50.44      5.88 o 
  -3  -3  21        2.27        4.68      2.74 o 
  -2  -3  21       21.13       24.00      3.47 o 
  -1  -3  21       10.49        9.79      3.47 o 
   0  -3  21       18.76       28.82      5.92 o 
   1  -3  21       92.50       92.78      4.42 o 
   2  -3  21       38.81       46.76      3.69 o 
   3  -3  21        7.88        1.10      2.19 o 
   4  -3  21       15.53       16.33      2.85 o 
  -5  -2  21        1.10        2.52      2.96 o 
  -4  -2  21       74.77       90.92      7.38 o 
  -3  -2  21       29.37       32.80      3.51 o 
  -2  -2  21        7.72        6.32      2.74 o 
  -1  -2  21       31.83       25.86      3.21 o 
   0  -2  21       15.38       16.77      3.29 o 
   1  -2  21       27.77       30.94      3.14 o 
   2  -2  21        2.31        0.66      2.12 o 
   3  -2  21        0.06       -0.04      1.90 o 
   4  -2  21        0.37        0.55      1.94 o 
   5  -2  21        0.62       -1.28      1.97 o 
  -5  -1  21        3.97        1.46      2.92 o 
  -4  -1  21        5.48        6.83      2.37 o 
  -3  -1  21       21.14       18.81      3.54 o 
  -2  -1  21       40.27       34.63      3.43 o 
  -1  -1  21        5.45        2.41      2.56 o 
   0  -1  21       26.53       18.59      3.07 o 
   1  -1  21       26.72       30.61      3.65 o 
   2  -1  21        6.52        7.96      2.26 o 
   3  -1  21       10.13        7.85      2.26 o 
   4  -1  21       25.99       40.87      3.36 o 
   5  -1  21        1.53       -0.11      1.97 o 
   6  -1  21        0.39        0.44      2.92 o 
  -4   0  21        0.39       -1.28      1.94 o 
  -3   0  21       35.99       51.58      2.89 o 
  -2   0  21       22.19       27.07      2.85 o 
  -1   0  21       32.17       28.20      3.36 o 
   0   0  21        8.53        1.86      2.45 o 
   1   0  21       15.10       12.09      2.81 o 
   2   0  21        0.09        5.19      2.96 o 
   3   0  21        9.37       11.83      4.86 o 
   4   0  21       28.14       26.37      2.92 o 
   5   0  21        0.92       -1.75      1.75 o 
   6   0  21        5.34        6.65      2.19 o 
  -4   1  21       24.25       30.61      3.25 o 
  -3   1  21        6.80        5.66      1.79 o 
  -2   1  21        2.24       -1.42      1.42 o 
  -1   1  21       30.98       32.18      3.76 o 
   0   1  21        7.53        2.34      4.24 o 
   1   1  21        0.11       -1.72      2.34 o 
   2   1  21       45.97       43.18      3.32 o 
   3   1  21       10.84        9.20      3.14 o 
   4   1  21       36.29       35.25      5.66 o 
   5   1  21        0.11       -1.21      1.75 o 
   6   1  21       51.40       43.32      3.51 o 
   7   1  21        5.64       14.14      3.76 o 
  -4   2  21       14.81       20.49      3.00 o 
  -3   2  21       15.13       13.48      2.01 o 
  -2   2  21        3.96        5.55      1.75 o 
  -1   2  21        4.96        0.99      1.53 o 
   0   2  21        0.06       -1.13      2.67 o 
   1   2  21       34.85       23.27      3.18 o 
   2   2  21        5.34        5.59      2.52 o 
   3   2  21      101.91      112.29      4.79 o 
   4   2  21       45.82       38.03      3.87 o 
   5   2  21        7.28       17.31      5.22 o 
   6   2  21        7.93        7.74      2.37 o 
   7   2  21       32.92       53.26      3.73 o 
  -3   3  21       43.46       48.80      2.92 o 
  -2   3  21        8.41       11.21      1.68 o 
  -1   3  21        0.02       -0.04      1.42 o 
   0   3  21       19.18       14.94      1.90 o 
   1   3  21        9.68       16.84      2.63 o 
   2   3  21      104.32      122.44      4.82 o 
   3   3  21        1.48       -1.97      2.30 o 
   4   3  21       81.32       92.01      4.35 o 
   5   3  21        0.18        3.58      3.18 o 
   6   3  21        2.88       -0.62      2.67 o 
   7   3  21        9.01       15.20      2.63 o 
  -2   4  21        1.58        0.91      1.64 o 
  -1   4  21        2.71        0.29      1.50 o 
   0   4  21        0.67       -1.13      1.39 o 
   1   4  21       18.44       15.01      4.64 o 
   2   4  21       92.00       77.55      3.51 o 
   3   4  21       40.06       46.90      3.51 o 
   4   4  21        1.41       -1.97      2.30 o 
   5   4  21       18.53       22.76      3.10 o 
   6   4  21        4.29        4.60      3.29 o 
   7   4  21        4.00        2.56      4.75 o 
  -1   5  21        6.55        4.35      2.16 o 
   0   5  21       13.88       19.18      2.59 o 
   1   5  21       31.15       32.58      3.07 o 
   2   5  21        0.83       -0.07      1.83 o 
   3   5  21        0.31       -2.81      2.81 o 
   4   5  21        8.71       11.58      3.91 o 
   5   5  21        1.34        4.13      3.47 o 
   6   5  21       21.27       17.75      4.24 o 
   7   5  21       17.32       13.08      4.60 o 
   0   6  21        1.84        2.30      2.05 o 
   1   6  21        0.98       -0.04      1.94 o 
   2   6  21        5.41       14.50      2.52 o 
   3   6  21        1.35       -1.79      1.79 o 
   4   6  21        2.89        3.80      3.00 o 
   5   6  21       10.00       10.52      4.05 o 
   6   6  21        0.38       -1.50      3.29 o 
   2   7  21       19.56       22.35      4.16 o 
   3   7  21       18.27        1.79      2.16 o 
   4   7  21        2.79        2.01      4.64 o 
   5   7  21       33.43       40.18      3.91 o 
  -2  -4  22        0.01       -2.19      2.19 o 
  -1  -4  22        3.15       -2.12      2.23 o 
   0  -4  22        0.01        0.00      2.26 o 
   1  -4  22       27.20       32.73      4.49 o 
  -3  -3  22        2.89        0.44      2.92 o 
  -2  -3  22       15.73       12.53      3.40 o 
  -1  -3  22        0.50       -1.39      3.40 o 
   0  -3  22       45.83       52.27      6.65 o 
   1  -3  22        5.75       14.57      2.74 o 
   2  -3  22        0.00        1.61      2.37 o 
  -3  -2  22       13.77        5.77      3.14 o 
  -2  -2  22       15.48        8.44      2.96 o 
  -1  -2  22       14.01        9.68      3.10 o 
   0  -2  22        0.17       -1.75      3.03 o 
   1  -2  22       21.31       26.37      5.84 o 
   2  -2  22        0.42       -1.06      2.16 o 
   3  -2  22        9.36        9.13      2.52 o 
   4  -2  22        4.50        1.97      2.16 o 
  -4  -1  22       10.77        6.25      3.10 o 
  -3  -1  22        1.06        3.25      3.10 o 
  -2  -1  22       14.07        9.94      3.07 o 
  -1  -1  22        0.33       -0.47      2.56 o 
   0  -1  22        3.95        4.09      2.89 o 
   1  -1  22        1.94        4.31      3.25 o 
   2  -1  22       42.52       41.28      3.32 o 
   3  -1  22        0.05       -0.69      2.05 o 
   4  -1  22        0.59        0.66      2.05 o 
   5  -1  22        3.53        1.72      3.10 o 
  -3   0  22       24.31       25.09      2.37 o 
  -2   0  22        0.08        0.22      3.21 o 
  -1   0  22        8.31        7.52      2.96 o 
   0   0  22        8.47        6.28      2.70 o 
   1   0  22        7.14        9.72      2.89 o 
   2   0  22        8.65        4.71      3.25 o 
   3   0  22       10.35        6.94      4.93 o 
   4   0  22        1.80        4.35      2.08 o 
   5   0  22        0.00        1.35      2.08 o 
  -3   1  22        7.43       12.05      2.05 o 
  -2   1  22       13.95       13.95      2.08 o 
  -1   1  22        1.24        3.36      3.25 o 
   0   1  22        8.88       16.77      3.14 o 
   1   1  22        0.91        0.95      2.59 o 
   2   1  22       17.44       15.27      3.00 o 
   3   1  22       70.29       86.68      4.68 o 
   4   1  22      122.69      145.27      5.92 o 
   5   1  22       86.11       69.84      3.87 o 
   6   1  22       76.30       87.48      4.38 o 
  -3   2  22        0.81        1.46      1.72 o 
  -2   2  22        0.06       -0.95      1.57 o 
  -1   2  22        0.02       -0.88      1.57 o 
   0   2  22       16.67        9.68      3.40 o 
   1   2  22       18.85       15.12      3.07 o 
   2   2  22       14.46       12.46      2.92 o 
   3   2  22       41.51       51.54      3.91 o 
   4   2  22       11.47       18.12      3.73 o 
   5   2  22       78.93       85.26      7.09 o 
   6   2  22       21.42       27.87      3.00 o 
  -2   3  22        3.13        4.24      1.75 o 
  -1   3  22        2.96        1.97      1.57 o 
   0   3  22       10.14        5.99      1.72 o 
   1   3  22       47.40       54.21      4.16 o 
   2   3  22       39.94       53.62      3.76 o 
   3   3  22        0.31        2.19      2.52 o 
   4   3  22        9.12       12.27      3.14 o 
   5   3  22        2.24        8.44      3.47 o 
   6   3  22       13.89       34.96      5.92 o 
  -1   4  22        3.21        0.22      1.57 o 
   0   4  22        9.58        7.38      1.86 o 
   1   4  22      259.94      279.98      5.66 o 
   2   4  22        9.41       15.12      3.47 o 
   3   4  22       19.21       27.32      3.25 o 
   4   4  22        2.01        4.97      2.63 o 
   5   4  22       14.71       20.97      3.29 o 
   6   4  22        5.91        0.44      3.29 o 
   0   5  22        0.46        0.22      1.90 o 
   1   5  22        3.47        5.63      2.26 o 
   2   5  22        0.36        1.90      1.94 o 
   3   5  22        1.39       -2.05      3.07 o 
   4   5  22        7.30        6.32      3.98 o 
   5   5  22       57.82       68.56      5.59 o 
   6   5  22       45.95       51.43      5.44 o 
   1   6  22        1.05        1.06      2.85 o 
   2   6  22        3.10       -0.22      1.97 o 
   3   6  22       21.16       53.70      6.32 o 
   4   6  22        4.19        4.27      4.24 o 
   5   6  22       22.54       31.89      5.00 o 
  -1  -3  23        2.27        4.09      3.73 o 
  -2  -2  23        4.74        5.08      4.05 o 
  -1  -2  23       34.64       36.16      3.84 o 
   0  -2  23        0.21        0.80      3.21 o 
   1  -2  23       11.92       17.53      2.92 o 
   2  -2  23        0.01       -1.21      2.19 o 
  -2  -1  23       21.02       22.39      3.69 o 
  -1  -1  23        4.13        5.33      2.85 o 
   0  -1  23       28.30       31.30      3.65 o 
   1  -1  23        3.10        3.32      3.18 o 
   2  -1  23        7.27        7.31      2.41 o 
   3  -1  23        0.11       -2.08      2.08 o 
  -2   0  23        0.31       -1.64      3.40 o 
  -1   0  23       24.75       26.19      3.51 o 
   0   0  23        3.15       -1.64      2.63 o 
   1   0  23        9.57        9.61      2.89 o 
   2   0  23       13.05       16.55      3.58 o 
   3   0  23        1.65       -2.63      4.97 o 
   4   0  23        5.90        5.92      2.45 o 
  -2   1  23       30.99       35.83      3.32 o 
  -1   1  23        1.54       14.72      4.93 o 
   0   1  23        4.52        3.84      2.96 o 
   1   1  23        2.43        3.25      2.74 o 
   2   1  23        5.89       11.14      3.00 o 
   3   1  23       20.54       26.19      3.91 o 
   4   1  23        1.30        3.40      3.91 o 
   5   1  23        0.14       -2.01      2.01 o 
  -2   2  23        0.53        1.31      1.72 o 
  -1   2  23        0.59        0.00      1.64 o 
   0   2  23       20.61       25.24      3.84 o 
   1   2  23        9.98       10.52      3.18 o 
   2   2  23       28.37       13.81      3.03 o 
   3   2  23       19.52       24.44      3.43 o 
   4   2  23       20.30       24.88      4.02 o 
   5   2  23        5.24       10.23      5.48 o 
  -1   3  23        7.95        4.42      1.79 o 
   0   3  23        0.05       -0.18      1.86 o 
   1   3  23       38.39       47.74      4.24 o 
   2   3  23       37.30       36.82      3.65 o 
   3   3  23        2.15        4.53      2.81 o 
   4   3  23       15.31       19.58      3.40 o 
   5   3  23       52.21       45.70      4.27 o 
   0   4  23        5.05        4.82      1.79 o 
   1   4  23        2.77        9.28      4.89 o 
   2   4  23       13.50       19.40      3.73 o 
   3   4  23       32.27       39.60      3.73 o 
   4   4  23       21.81       21.95      3.10 o 
   5   4  23        7.53       10.05      3.14 o 
   1   5  23       10.51       14.43      3.76 o 
   2   5  23        2.21       -2.37      2.63 o 
  -1   0  24        8.06       15.82      4.75 o 
   0   0  24        7.76        5.15      3.03 o 
   1   0  24        5.86        8.69      4.35 o 
   0   1  24       12.21       15.85      3.54 o 
   1   1  24        0.73        0.15      3.00 o 
   2   1  24       23.23       18.23      3.47 o 
   3   1  24       28.88       42.41      6.39 o 
   0   2  24        9.10        9.35      5.22 o 
   1   2  24       49.45       48.44      4.16 o 
   2   2  24        2.73        5.88      3.00 o 
   3   2  24        2.59        8.15      4.82 o 
   4   2  24        4.82       11.80      3.65 o 
   1   3  24       43.43       48.80      6.50 o 
   2   3  24        2.56       21.04      5.44 o 
   3   3  24        0.66        1.72      4.24 o 
                                                 
